# Supplementary material for: Targeting SUMOylation promotes cBAF complex stabilization and disruption of the SS18::SSX transcriptome in synovial sarcoma
Source: Nat Commun. 2025 Nov 5;16:9761. doi: 10.1038/s41467-025-64665-8 (PMC12589557; doi:10.1038/s41467-025-64665-8)
Supplement: Supplementary file 3 — Supplementary Data 1 [file 41467_2025_64665_MOESM3_ESM.xlsx]

## Sheet: Fold change
Supplemental Table 1. PTMSCAN® RESULTS
Legend: * - SUMOylation, § - known site.
				fold change
Index	Run	Index in Detail	Protein Type	HS-SY II (+) TAK : (-)	Max Abundance	Max % CV	Gene Name	Protein Name	Site	Description	Accession	URL	kD	Peptide	Charge	Calc. m/z	Count In Details	Average RT
2	1	7	Adaptor/scaffold	-3.73077	4.44712e+06	0.377957	YWHAB;YWHAB;YWHAH;YWHAG;YWHAZ	14-3-3 beta;14-3-3 beta iso2;14-3-3 eta;14-3-3 gamma;14-3-3 zeta	§51;49;§50;§50;§49	14-3-3 protein beta/alpha	P31946;P31946-2;Q04917;P61981;P63104	http://www.phosphosite.org/proteinAction.do?id=3606&showAllSites=true	28.1	NLLSVAYK*NVVGAR	3	539.974	1	76.44
5	2	1	Adaptor/scaffold	-5.89875	1.11613e+07	0.853388	NSF;NSF	NSF;NSF iso2	293;199	Vesicle-fusing ATPase	P46459;P46459-2	http://www.phosphosite.org/proteinAction.do?id=6114&showAllSites=true	82.5	K*YVGESEA	2	498.735	2	32.32
7	2	4	Adaptor/scaffold	-6.32809	1.41729e+07	0.440464	SPTAN1;SPTAN1;SPTAN1	SPTAN1;SPTAN1 iso2;SPTAN1 iso3	§1659;1664;1639	Spectrin alpha chain, non-erythrocytic 1	Q13813;Q13813-2;Q13813-3	http://www.phosphosite.org/proteinAction.do?id=2501&showAllSites=true	284.4	K*QQNFNT	2	497.241	2	28.2
9	1	8	Adaptor/scaffold	-19.2095	8.58583e+07	0.603887	ZNF106;ZNF106	ZFP106;ZFP106 iso2	§1737;965	Zinc finger protein 106	Q9H2Y7;Q9H2Y7-2	http://www.phosphosite.org/proteinAction.do?id=6447&showAllSites=true	208.8	RIYK*GHNHAVT	3	470.585	2	20.92
16	2	21	C2H2-type zinc finger protein	-3.30224	1.30617e+07	0.447041	ZBTB10;ZBTB10;ZBTB10;ZBTB10	ZBTB10;ZBTB10 iso2;ZBTB10 iso3;ZBTB10 iso4	§617;617;444;325	Zinc finger and BTB domain-containing protein 10	Q96DT7;Q96DT7-2;Q96DT7-3;Q96DT7-4	http://www.phosphosite.org/proteinAction.do?id=20495&showAllSites=true	94.8	LLIK*EEPDLDGA	2	713.875	2	65.95
17	2	22	C2H2-type zinc finger protein	-34.0853	7.07572e+06	0.636083	ZFHX4;ZFHX4;ZFHX4;ZFHX4	ZFHX4;ZFHX4 iso2;ZFHX4 iso4;ZFHX4 iso5	1546;1591;1546;1591	Zinc finger homeobox protein 4	Q86UP3;Q86UP3-2;Q86UP3-4;Q86UP3-5	http://www.phosphosite.org/proteinAction.do?id=18751&showAllSites=true	393.5	NSNTDNK*PYKCS	3	514.56	2	23.97
18	2	23	C2H2-type zinc finger protein	-4.49512	3.92322e+07	0.670493	ZNF423;ZNF423	ZNF423;ZNF423 iso2	1128;1068	Zinc finger protein 423	Q2M1K9;Q2M1K9-2	http://www.phosphosite.org/proteinAction.do?id=3291029&showAllSites=true	144.5	K*FESAEDLES	2	634.786	3	47.87
25	2	33	Cell cycle regulation	-12.1753	4.32224e+07	0.765407	FOXP1;FOXP1;FOXP1;FOXP1;FOXP1;FOXP1	FOXP1;FOXP1 iso3;FOXP1 iso4;FOXP1 iso6;FOXP1 iso7;FOXP1 iso8	§636;562;638;560;635;652	Forkhead box protein P1	Q9H334;Q9H334-3;Q9H334-4;Q9H334-6;Q9H334-7;Q9H334-8	http://www.phosphosite.org/proteinAction.do?id=24301&showAllSites=true	75.3	HVK*EEPLDPEEAEGPL	3	634.974	13	59.2
26	1	38	Cell cycle regulation	-29.9264	6.84968e+07	0.761491	MORC3	MORC3	§597	MORC family CW-type zinc finger protein 3	Q14149	http://www.phosphosite.org/proteinAction.do?id=8756&showAllSites=true	107	VDHDIDMK*S	3	391.845	5	35.81
38	2	46	Chaperone	-2.58122	5.32338e+08	0.36508	HSP90AA1;HSP90AA1	HSP90A;HSP90A iso2	§358;480	Heat shock protein HSP 90-alpha	P07900;P07900-2	http://www.phosphosite.org/proteinAction.do?id=1179&showAllSites=true	84.6	RAPFDLFENRKKK*	4	441.498	6	49.03
41	2	51	Chromatin, DNA-binding, DNA repair or DNA replication protein	-5.78621	3.18547e+07	0.33677	DUT;DUT	dUTPase;dUTPase iso2	§251;163	Deoxyuridine 5'-triphosphate nucleotidohydrolase, mitochondrial	P33316;P33316-2	http://www.phosphosite.org/proteinAction.do?id=4839&showAllSites=true	26.5	ALDDTERGSGGFGSTGK*	3	590.275	8	39.22
42	2	53	Chromatin, DNA-binding, DNA repair or DNA replication protein	-52.5673	3.93324e+07	0.349051	L3MBTL2	L3MBTL2	§700	Lethal(3)malignant brain tumor-like protein 2	Q969R5	http://www.phosphosite.org/proteinAction.do?id=2613483&showAllSites=true	79.1	SVENIK*QETDD	2	696.318	8	39.66
45	1	70	Cytoskeletal protein	-3.84012	1.95569e+07	0.888831	TUBA1A;TUBA1A;TUBA1B;TUBA1B;TUBA1C;TUBA3C;TUBA3C;TUBA3D;TUBA3E;TUBA4A;TUBA4A;TUBA8;TUBA8	TUBA1A;TUBA1A iso2;TUBA1B;TUBA1B iso2;TUBA1C;TUBA3C;TUBA3C iso2;TUBA3D;TUBA3E;TUBA4A;TUBA4A iso2;TUBA8;TUBA8 iso2	§370;335;§370;254;§370;§370;§370;§370;§370;§370;355;§370;304	Tubulin alpha-1A chain	Q71U36;Q71U36-2;P68363;P68363-2;Q9BQE3;P0DPH7;P0DPH7-2;P0DPH8;Q6PEY2;P68366;P68366-2;Q9NY65;Q9NY65-2	http://www.phosphosite.org/proteinAction.do?id=6833805&showAllSites=true	50.1	VGINYQPPTVVPGGDLAK*VQR	3	774.757	4	68.34
49	1	87	DNA-binding	-3.65079	1.25305e+08	0.916409	H2AC4;H2AC1;H2AC6;H2AC7;H2AC12;H2AC14;H2AC11;H2AC18;H2AC21;H2AC20;H2AW;H2AJ;H2AX	H2AC8;H2A.4;H2AL;HIST1H2AD;HIST1H2AH;H2AE;H2A.1;H2AO;HIST2H2AB;HIST2H2AC;HIST3H2A;H2AFJ;H2AX	§119;§119;§119;§119;§119;§119;§119;§119;§119;§119;§119;§119;§119	Histone H2A type 1-B/E	P04908;Q96QV6;Q93077;P20671;Q96KK5;Q99878;P0C0S8;Q6FI13;Q8IUE6;Q16777;Q7L7L0;Q9BTM1;P16104	http://www.phosphosite.org/proteinAction.do?id=13356600&showAllSites=true	14	VTIAQGGVLPNIQAVLLPKK*	3	725.107	5	87.26
57	1	80	DNA-binding	-2.81764	7.60713e+06	0.279033	H2AC21;H2AC1;H2AX	HIST2H2AB;H2A.4;H2AX	§119;§119;§119	Histone H2A type 2-B	Q8IUE6;Q96QV6;P16104	http://www.phosphosite.org/proteinAction.do?id=10284633&showAllSites=true	13.9	LLGGVTIAQGGVLPNIQAVLLPKK*	3	838.511	2	95.07
60	2	78	DNA-binding	-2.8582	1.15997e+07	0.763867	HOMEZ;HOMEZ	HOMEZ;HOMEZ iso3	§182;184	Homeobox and leucine zipper protein Homez	Q8IX15;Q8IX15-3	http://www.phosphosite.org/proteinAction.do?id=5919&showAllSites=true	61.2	KGLK*VEPEEPS	3	442.902	1	39.68
62	2	80	DNA-binding	-6.74854	1.62264e+08	0.44356	ZMYM4;ZMYM4;ZMYM4	ZNF262;ZNF262 iso2;ZNF262 iso4	§250;250;218	Zinc finger MYM-type protein 4	Q5VZL5;Q5VZL5-2;Q5VZL5-4	http://www.phosphosite.org/proteinAction.do?id=6162&showAllSites=true	172.7	NIRIK*EEPLDDEYDKA	3	688.008	22	51.87
70	1	125	Enzyme, misc.	-3.04412	1.07592e+09	0.839574	GALNT2	GALNT2	§42	Polypeptide N-acetylgalactosaminyltransferase 2	Q10471	http://www.phosphosite.org/proteinAction.do?id=8406&showAllSites=true	64.7	AGGGAGRK*EDWNEIDPIKKKDLHHS	6	479.58	1	42.39
96	1	187	Mitochondrial protein	-4.91487	8.74944e+06	0.505082	NFS1;NFS1;NFS1	NFS1;NFS1 iso2;NFS1 iso3	§258;198;207	Cysteine desulfurase, mitochondrial	Q9Y697;Q9Y697-2;Q9Y697-3	http://www.phosphosite.org/proteinAction.do?id=19932&showAllSites=true	50.2	KIDLM#SISGHK*IYGP	2	894.969	1	87.27
99	1	190	Motor or contractile protein	-5.62318	4.74091e+07	0.197355	DYNC1H1	DNCH1	1865	Cytoplasmic dynein 1 heavy chain 1	Q14204	http://www.phosphosite.org/proteinAction.do?id=7505&showAllSites=true	532.1	AK*FNYGFEYLG	2	711.838	2	78.05
105	1	193	PHOSPHATASE	-3.85532	8.85285e+07	0.403754	MTMR6	MTMR6	604	Myotubularin-related protein 6	Q9Y217	http://www.phosphosite.org/proteinAction.do?id=6945&showAllSites=true	71.9	K*SEPAVV	2	422.232	1	39.14
106	1	194	PHOSPHATASE	-5.26222	4.57275e+07	0.825876	NUDT5	NUDT5	§210	ADP-sugar pyrophosphatase	Q9UKK9	http://www.phosphosite.org/proteinAction.do?id=4218&showAllSites=true	24.3	AK*PFEVPFLKF	3	479.603	1	89.72
115	2	163	Protein kinase, atypical	-9.35026	1.21994e+08	0.557872	TRIM28;TRIM28	TIF1B;TIF1B iso2	§575;493	Transcription intermediary factor 1-beta	Q13263;Q13263-2	http://www.phosphosite.org/proteinAction.do?id=2366&showAllSites=true	88.5	EGPETK*PV	2	485.746	4	34.54
118	2	181	Protein kinase, atypical	-3.87127	7.6703e+06	0.388036	TRIM33;TRIM33	TIF1G;TIF1G iso2	§776;776	E3 ubiquitin-protein ligase TRIM33	Q9UPN9;Q9UPN9-2	http://www.phosphosite.org/proteinAction.do?id=2368&showAllSites=true	122.5	K*QEPGTEDEICSFSGGVKQEKT	4	642.803	3	48.09
121	1	206	Protein kinase, atypical	-72.8808	4.96811e+08	0.46317	TRIM24;TRIM24	TRIM24;TRIM24 iso2	§723;689	Transcription intermediary factor 1-alpha	O15164;O15164-2	http://www.phosphosite.org/proteinAction.do?id=2365&showAllSites=true	116.8	RIK*QENSGPPENYDFPV	3	702.008	10	62.72
130	1	245	Receptor, channel, transporter or cell surface protein	-4.05246	7.91722e+06	0.872872	NCR3LG1	B7-H6	160	Natural cytotoxicity triggering receptor 3 ligand 1	Q68D85	http://www.phosphosite.org/proteinAction.do?id=3724918&showAllSites=true	50.8	KENEDK*Y	2	520.238	1	22.13
139	1	251	Receptor, channel, transporter or cell surface protein	-2.54678	1.45699e+08	0.422916	SLC22A1;SLC22A1;SLC22A1;SLC22A1	SLC22A1;SLC22A1 iso2;SLC22A1 iso3;SLC22A1 iso4	214;214;214;214	Solute carrier family 22 member 1	O15245;O15245-2;O15245-3;O15245-4	http://www.phosphosite.org/proteinAction.do?id=7490&showAllSites=true	61.1	LQGLVSK*GNWM#AG	2	745.875	10	65.6
144	1	257	Receptor, channel, transporter or cell surface protein	-7.27982	6.87523e+07	0.367999	TMEM63C	TMEM63C	493	Calcium permeable stress-gated cation channel 1	Q9P1W3	http://www.phosphosite.org/proteinAction.do?id=22311&showAllSites=true	93.3	K*CYIFLV	2	528.781	1	88.93
155	2	233	RNA-binding	-2.4796	1.30631e+07	0.539322	RBM25	RBM25	610	RNA-binding protein 25	P49756	http://www.phosphosite.org/proteinAction.do?id=5843&showAllSites=true	100.1	EEEEEPEQK*PCLKPT	3	652.967	1	40.7
158	1	286	Secreted protein	-15.4602	1.82769e+08	0.833712	HDGF;HDGF;HDGF	HDGF;HDGF iso2;HDGF iso3	§44;37;60	Hepatoma-derived growth factor	P51858;P51858-2;P51858-3	http://www.phosphosite.org/proteinAction.do?id=5851&showAllSites=true	26.8	K*YQVFFFGT	2	625.814	27	86.55
163	2	238	Transcriptional regulator	-44.5914	9.07967e+06	0.254955	BCL11A;BCL11A	Bcl-11A;Bcl-11A iso6	833;799	B-cell lymphoma/leukemia 11A	Q9H165;Q9H165-6	http://www.phosphosite.org/proteinAction.do?id=8485&showAllSites=true	91.1	NNDIK*TE	2	474.225	2	25.69
164	1	289	Transcriptional regulator	-5.79291	8.98843e+06	0.713546	BCL11B;BCL11B	Bcl-11B;Bcl-11B iso2	§887;816	B-cell lymphoma/leukemia 11B	Q9C0K0;Q9C0K0-2	http://www.phosphosite.org/proteinAction.do?id=14861&showAllSites=true	95.5	NDVK*IEQAERS	3	468.236	1	33.73
166	2	241	Transcriptional regulator	-6.33254	5.33411e+07	0.678297	BRD8;BRD8;BRD8;BRD8	BRD8;BRD8 iso2;BRD8 iso3;BRD8 iso4	§509;582;403;512	Bromodomain-containing protein 8	Q9H0E9;Q9H0E9-2;Q9H0E9-3;Q9H0E9-4	http://www.phosphosite.org/proteinAction.do?id=6158&showAllSites=true	135.3	AEIK*VEPAEPEPV	2	761.393	10	57.89
168	2	261	Transcriptional regulator	-11.9254	7.85685e+07	0.801257	GTF2I;GTF2I;GTF2I	GTF2I iso2;GTF2I iso3;GTF2I iso5	§240;§240;§240	General transcription factor II-I	P78347-2;P78347-3;P78347-5	http://www.phosphosite.org/proteinAction.do?id=3781&showAllSites=true	107.9	VK*EESEDPDYYQYNIQGS	3	759.998	79	56.86
171	2	272	Transcriptional regulator	-3.87359	1.19313e+07	0.469407	GTF2I;GTF2I;GTF2I;GTF2I;GTF2I	GTF2I;GTF2I iso2;GTF2I iso3;GTF2I iso4;GTF2I iso5	§240;§240;§240;240;§240	General transcription factor II-I	P78347;P78347-2;P78347-3;P78347-4;P78347-5	http://www.phosphosite.org/proteinAction.do?id=476&showAllSites=true	112.3	VK*EESEDPDYYQYNIQ	2	1067.47	3	57.7
172	2	244	Transcriptional regulator	-2.47707	8.20136e+06	0.592908	GTF2I;GTF2I	GTF2I;GTF2I iso4	§240;240	General transcription factor II-I	P78347;P78347-4	http://www.phosphosite.org/proteinAction.do?id=476&showAllSites=true	112.3	VK*EESEDPDYYQYNIQAGPS	3	816.028	2	59.57
173	2	280	Transcriptional regulator	-5.4213	4.42578e+07	0.731343	RSF1;RSF1;RSF1	HBXAP;HBXAP iso2;HBXAP iso3	§419;388;167	Remodeling and spacing factor 1	Q96T23;Q96T23-2;Q96T23-3	http://www.phosphosite.org/proteinAction.do?id=6337&showAllSites=true	163.7	KEFLKDEIK*QEEET	3	627.314	4	46.25
176	1	306	Transcriptional regulator	-3.85532	8.85285e+07	0.403754	INTS4;SERINC5;SERINC5;SERINC5;SERINC5	INT4;SERINC5;SERINC5 iso2;SERINC5 iso3;SERINC5 iso4	§791;282;282;282;282	Integrator complex subunit 4	Q96HW7;Q86VE9;Q86VE9-2;Q86VE9-3;Q86VE9-4	http://www.phosphosite.org/proteinAction.do?id=10452&showAllSites=true	108.1	SK*PAEVV	2	422.232	1	39.09
177	2	275	Transcriptional regulator	-22.9066	4.22156e+07	0.628757	MBD1;MBD1;MBD1;MBD1;MBD1;MBD1;MBD1;MBD1;MBD1;MBD1;MBD1	MBD1;MBD1 iso1;MBD1 iso1;MBD1 iso1;MBD1 iso2;MBD1 iso4;MBD1 iso5;MBD1 iso6;MBD1 iso7;MBD1 iso8;MBD1 iso9	§538;488;436;§538;469;436;489;492;482;469;563	Methyl-CpG-binding domain protein 1	Q9UIS9;Q9UIS9-1;Q9UIS9-1;Q9UIS9-1;Q9UIS9-2;Q9UIS9-4;Q9UIS9-5;Q9UIS9-6;Q9UIS9-7;Q9UIS9-8;Q9UIS9-9	http://www.phosphosite.org/proteinAction.do?id=8482&showAllSites=true	66.6	VK*QEPPDPEEDKEENKDDSAS	4	625.779	4	30.15
179	2	276	Transcriptional regulator	-6.41555	2.77181e+07	0.732532	MGA;MGA	MGA;MGA iso3	§382;382	MAX gene-associated protein	Q8IWI9;Q8IWI9-3	http://www.phosphosite.org/proteinAction.do?id=6231&showAllSites=true	336	IK*EEPLDDYDYELG	2	906.912	5	69.95
181	2	277	Transcriptional regulator	-3.95198	1.58207e+07	0.606631	NFRKB;NFRKB;NFRKB	NFRKB;NFRKB iso2;NFRKB iso3	359;384;359	Nuclear factor related to kappa-B-binding protein	Q6P4R8;Q6P4R8-2;Q6P4R8-3	http://www.phosphosite.org/proteinAction.do?id=6177&showAllSites=true	138.9	IK*EEPLEDLKPCLG	3	585.638	3	66.42
184	2	281	Transcriptional regulator	-13.4497	1.21616e+07	0.603014	SAFB;SAFB;SAFB;SAFB;SAFB2	SAFB1;SAFB1 iso2;SAFB1 iso3;SAFB1 iso4;SAFB2	§294;225;294;§294;§293	Scaffold attachment factor B1	Q15424;Q15424-2;Q15424-3;Q15424-4;Q14151	http://www.phosphosite.org/proteinAction.do?id=5906&showAllSites=true	102.6	VVK*REPAEQPGDGERT	3	627.985	4	26.05
186	1	315	Transcriptional regulator	-6.56427	6.33453e+07	0.552385	SMARCE1;SMARCE1;SMARCE1;SMARCE1;SMARCE1;SMARCE1	SMARCE1;SMARCE1 iso2;SMARCE1 iso3;SMARCE1 iso4;SMARCE1 iso5;SMARCE1 iso6	§92;92;§22;57;57;§22	SWI/SNF-related matrix-associated actin-dependent regulator of chromatin subfamily E member 1	Q969G3;Q969G3-2;Q969G3-3;Q969G3-4;Q969G3-5;Q969G3-6	http://www.phosphosite.org/proteinAction.do?id=8792&showAllSites=true	46.6	SNPDLK*LWEIG	2	693.357	7	81.47
191	1	321	Transcriptional regulator	-3.74704	5.27479e+07	0.845401	ZEB1;ZEB1;ZEB1;ZEB1;ZEB1	TCF8;TCF8 iso2;TCF8 iso3;TCF8 iso4;TCF8 iso5	§347;348;280;327;331	Zinc finger E-box-binding homeobox 1	P37275;P37275-2;P37275-3;P37275-4;P37275-5	http://www.phosphosite.org/proteinAction.do?id=5831&showAllSites=true	124	VNQIK*TEPV	2	571.314	4	44.79
192	2	293	Transcriptional regulator	-9.87962	1.62541e+08	0.827012	TDG	TDG	§330	G/T mismatch-specific thymine DNA glycosylase	Q13569	http://www.phosphosite.org/proteinAction.do?id=12295&showAllSites=true	46	VK*EEKYDPGYEAA	3	538.255	29	38.93
195	2	296	Transcriptional regulator	-3.23256	2.39649e+07	0.777741	ZNF521	ZNF521	1146	Zinc finger protein 521	Q96K83	http://www.phosphosite.org/proteinAction.do?id=16371&showAllSites=true	147.8	SCNVK*FESES	2	650.777	8	40.82
196	2	298	Transcriptional regulator	-54.4071	3.69324e+07	0.332913	ZNF687;ZNF687	ZNF687;ZNF687 iso2	§902;§902	Zinc finger protein 687	Q8N1G0;Q8N1G0-2	http://www.phosphosite.org/proteinAction.do?id=6400&showAllSites=true	129.4	GKGAGGALLTPK*TEPEELA	3	651.681	6	58.07
217	1	418	Ubiquitin conjugating system	-3.41093	4.53761e+07	0.528402	MIB1	MIB1	§28	E3 ubiquitin-protein ligase MIB1	Q86YT6	http://www.phosphosite.org/proteinAction.do?id=8949&showAllSites=true	110.1	RGPDWKWGK*QDGGEGHVGTV	4	570.778	3	50.16
218	2	418	Ubiquitin conjugating system	-2.47514	3.50855e+08	0.273033	UBE2I	UBC9	§153	SUMO-conjugating enzyme UBC9	P63279	http://www.phosphosite.org/proteinAction.do?id=10117&showAllSites=true	18	AK*KFAPS	2	431.743	7	25.9
222	1	442	Ubiquitin-like modifier	-2.91816	2.51723e+09	0.468845	NEDD8	NEDD8	§60	NEDD8	Q15843	http://www.phosphosite.org/proteinAction.do?id=3183&showAllSites=true	9.1	DYK*ILGGS	2	483.748	3	58.07
223	2	423	Ubiquitin-like modifier	-13.5211	4.25754e+07	0.680612	SUMO2;SUMO2	SUMO2;SUMO2 iso2	§11;11	Small ubiquitin-related modifier 2	P61956;P61956-2	http://www.phosphosite.org/proteinAction.do?id=9675&showAllSites=true	10.9	VK*TENNDHIN	3	433.209	7	23.01
225	1	449	Ubiquitin-like modifier	-24.5666	6.37439e+08	0.328016	SUMO2;SUMO2;SUMO3;SUMO3	SUMO2;SUMO2 iso2;SUMO3;SUMO3 iso2	§33;33;§32;32	Small ubiquitin-related modifier 2	P61956;P61956-2;P55854;P55854-2	http://www.phosphosite.org/proteinAction.do?id=9675&showAllSites=true	10.9	QFK*IKRHTPL	3	461.274	2	38.55
227	1	451	Ubiquitin-like modifier	-18.6688	1.10747e+08	0.411526	SUMO2;SUMO3	SUMO2;SUMO3	§45;§44	Small ubiquitin-related modifier 2	P61956;P55854	http://www.phosphosite.org/proteinAction.do?id=9675&showAllSites=true	10.9	K*AYCERQGLS	3	442.547	5	30.82
229	1	455	Unknown function	-2.50995	3.25953e+07	0.609907	C2orf92	C2orf92	238	Uncharacterized protein C2orf92	A0A1B0GVN3	http://www.phosphosite.org/proteinAction.do?id=436150800&showAllSites=true	30.2	YNIFIM#DGK*	2	615.795	1	72.46
239	1	468	Unknown function	-7.46109	1.32803e+08	0.73032	KCTD1	KCTD1	§252	BTB/POZ domain-containing protein KCTD1	Q719H9	http://www.phosphosite.org/proteinAction.do?id=36928401&showAllSites=true	29.4	VIRIK*QEPLD	3	442.258	9	51.05
240	1	469	Unknown function	-5.36502	6.7058e+07	0.712218	KCTD15	KCTD15	§278	BTB/POZ domain-containing protein KCTD15	Q96SI1	http://www.phosphosite.org/proteinAction.do?id=10796&showAllSites=true	31.9	AVRIK*QEPLD	3	428.242	3	44.26
241	2	428	Unknown function	-24.6036	1.69635e+08	0.686795	ARID5B;ARID5B	Mrf-2;Mrf-2 iso2	§893;650	AT-rich interactive domain-containing protein 5B	Q14865;Q14865-2	http://www.phosphosite.org/proteinAction.do?id=5902&showAllSites=true	132.3	QEKLHVNYLTSLHLQDKK*SAAAEAPTDDQPTD	5	736.367	1	40.16
242	1	474	Unknown function	-3.41782	2.42894e+07	0.395927	PLCXD1	PLCXD1	§227	PI-PLC X domain-containing protein 1	Q9NUJ7	http://www.phosphosite.org/proteinAction.do?id=2234829&showAllSites=true	36.6	HHELWPGVPYWWGNRVK*T	4	594.8	3	75.11
244	2	445	Unknown function	-10.5552	1.23157e+08	0.395593	SMCHD1;SMCHD1;SMCHD1	SMCHD1;SMCHD1 iso2;SMCHD1 iso3	§1374;1374;309	Structural maintenance of chromosomes flexible hinge domain-containing protein 1	A6NHR9;A6NHR9-2;A6NHR9-3	http://www.phosphosite.org/proteinAction.do?id=6196005&showAllSites=true	226.2	RLNVK*YDKDAS	3	474.916	8	32.04
246	2	447	Unknown function	-5.95259	1.59437e+08	0.500898	SPINDOC	SPINDOC	§18	Spindlin interactor and repressor of chromatin-binding protein	Q9BUA3	http://www.phosphosite.org/proteinAction.do?id=2613566&showAllSites=true	41	LK*CEEGEDEEEA	2	776.309	18	32.48
251	2	453	Vesicle protein	-2.69504	7.72219e+06	0.68928	SYNGR1;SYNGR1	SYNGR1;SYNGR1 iso2	§10;10	Synaptogyrin-1	O43759;O43759-2	http://www.phosphosite.org/proteinAction.do?id=10772000&showAllSites=true	25.4	GK*AGGAFDPYTLV	2	705.357	1	78.25
