# Supplementary material for: Targeting SUMOylation promotes cBAF complex stabilization and disruption of the SS18::SSX transcriptome in synovial sarcoma
Source: Nat Commun. 2025 Nov 5;16:9761. doi: 10.1038/s41467-025-64665-8 (PMC12589557; doi:10.1038/s41467-025-64665-8)
Supplement: Supplementary file 4 — Supplementary Data 2 [file 41467_2025_64665_MOESM4_ESM.xlsx]

## Sheet: ARID1A
				Fractions	No Rx	TAK-981	TAK-243	Bortezomib
				1
				2
				3
				4
				5
				6
				7
				8
				9	35037.9
				10	86747.7		62375
				11	41223.7		37938.6	73031.5
				12	66936.3		22898.2	80012.4
				13	758306	100914	72387.4	200663
				14	1.0627e+06	244807	804830	330010
				15	110197	85242.1	1.13443e+06	232061
				16	24253.4	112202	428871	256825
				17	112214	512818	1.34799e+06	122877
				18	63183.8	659719	1.56932e+06	93944.2
				19	16752	385172	1.03789e+06	36898.8
				20		102503	440656	19866.8
				21		62881.8	443065
				22		158821	311451
				23		186355	258878
				24			83092.8

## Sheet: SMARCE1
Fractions	No Rx	TAK-981	TAK-243	Bortezomib
1
2
3
4
5
6
7
8				25777.8
9				27130.9
10	14370.8			19138.6
11	25401.2			32209.7
12	103833			58257.1
13	430357	61336.1	62756	38056.5
14	267662	46788	288637	96271.8
15	39294.7	39524.6	177923	46629.6
16	22095.3	130817	75859	29318.4
17	61494.9	402979	121820	43395.1
18	43973.7	441128	156177	14741
19	34731.7	184016	99211.5	11232.7
20	43058	94225.4	53143	19575
21	48886.9	67002	72327.4	19591.2
22	20869.3	51619.3	53433.9	11996.5
23		28281.8	32101.8	10074.7
24

## Sheet: BAF47
				Fractions	No Rx	TAK-981	TAK-243	Bortezomib
				1
				2
				3
				4			670039	130625
				5	133905		682169	107659
				6	99366.3		148278	179953
				7	53604.3		28655.6	213352
				8	44400.3		15697.9	371323
				9	65087.9		17185.7	358014
				10	103172	33490.7	37862.6	305324
				11	114351	82174.9	93177.5	500759
				12	407256	39149.6	166256	472027
				13	1.51957e+06	110960	676748	638650
				14	973890	185325	1.73072e+06	722678
				15	222982	183412	1.18468e+06	673037
				16	156241	355417	726576	544019
				17	263504	958813	1.0746e+06	313689
				18	227078	997098	1.06643e+06	264008
				19	136808	564142	737752	236525
				20	172453	302724	531759	189622
				21	213558	267301	590495	186983
				22	159756	168708	425283	241361
				23	60043.2	106184	292692	120145
				24		52340	376801	93746.2

## Sheet: BRD9
Fractions	No Rx	TAK-981	TAK-243	Bortezomib
1
2
3
4
5
6
7
8
9
10				75109.8
11				137067
12				223579
13	162181	98255.1	521519	80772.6
14	319351	212478	594554	166870
15	181714	101833	582050	236739
16	145202	27472.1	242659	72370.8
17	78284.8		166513
18	66251.5		78205.9
19
20
21
22
23
24

## Sheet: PBRM1
							Fractions	No Rx	TAK-981	TAK-243	Bortezomib
							1
							2
							3
							4
							5
							6	41158.4
							7	58300.3	56744.6	23679.8
							8	170787	163252	43951.7	71093.1
							9	166318	128195	32848.4	183337
							10	78948.3	34610.9	37230.8	58071.8
							11	57511.9	39540.5	16758.5	22787.9
							12	25155.7	39476	37654
							13
							14
							15
							16
							17			34011.4
							18	47639.3		55405.2	27951.3
							19	95568.9	37313.6	82170.9	40000.3
							20	304248	49575.7	106504	110653
							21	454081	93563.7	130418	293292
							22	279010	86539.9	132792	328513
							23	157985	45649.1	93420.5	268540
							24	82382.8	24891.8	25010.7	139009

## Sheet: SMARCC1
Fractions	No Rx	TAK-981	TAK-243	Bortezomib
1
2
3
4				268890
5				458000
6				662904
7	781734	132852	200394	1.01416e+06
8	1.26566e+06	372930	1848265	1.4926e+06
9	669629	257249	1.45982e+06	1.82072e+06
10	684841	516614	1.0887e+06	1.92028e+06
11	894065	510166	1.28291e+06	2.07251e+06
12	1.85693e+06	515759	2412187	2.16567e+06
13	3.53659e+06	915370	4.58953e+06	2.53323e+06
14	3.4653e+06	1.29898e+06	5914704	3.29072e+06
15	1.7334e+06	1.34987e+06	6.60416e+06	3.0975e+06
16	1.92625e+06	2.03152e+06	5.93929e+06	2.81703e+06
17	4.89792e+06	7693103	9300958	2983240
18	3.49039e+06	8.0677e+06	16334600	2.12796e+06
19	1.96251e+06	3.4995e+06	8529509	2.29097e+06
20	2.05207e+06	2676269	5.92995e+06	1.65396e+06
21	2721312	2065182	4.56357e+06	1.97817e+06
22	1.74926e+06	1.75886e+06	4.00747e+06	1652819
23	800974	1.39904e+06	2.78005e+06	670116
24	455134	603513	1.28193e+06	268519

## Sheet: SS18-SSX
				Fractions	No Rx	TAK-981	TAK-243	Bortezomib
				1				127139
				2	44653.8			282786
				3	1.12061e+06		231897	1.11636e+06
				4	11192171		2.07388e+06	2.73348e+06
				5	13750997	31016.9	8.57223e+06	2.60166e+06
				6	5270139	177398	6.50898e+06	3.52235e+06
				7	1.13943e+06	2.12804e+06	1.98306e+06	3.41976e+06
				8	158366	4.84689e+06	645945	2.79011e+06
				9	187719	2.93814e+06	1.43329e+06	1.94621e+06
				10	748291	417653	718297	805533
				11	759582	78013.9	1.41167e+06	626841
				12	113883	26295.1	1278436	403868
				13	148462		259061	282298
				14	129162	37485.6	119490	170603
				15	77914.6	72651.4	206602	118013
				16	38105.9	166958	307494	74018.3
				17	44720	312492	529254	52534
				18	38486.8	480867	368763	40464.2
				19	54041.8	330910	206156	35003.8
				20	77994.7	195199	157788
				21	14306	184243	146419
				22		116987	91028.4
				23		55656.7	39826.4
				24
