# Supplementary material for: Targeting SUMOylation promotes cBAF complex stabilization and disruption of the SS18::SSX transcriptome in synovial sarcoma
Source: Nat Commun. 2025 Nov 5;16:9761. doi: 10.1038/s41467-025-64665-8 (PMC12589557; doi:10.1038/s41467-025-64665-8)
Supplement: Supplementary file 5 — Supplementary Data 3 [file 41467_2025_64665_MOESM5_ESM.xlsx]

## Sheet: ARID1A
Fractions	REN, No Rx	REN, TAK-981	shSSX, No Rx	shSSX, TAK-981
1
2
3
4
5
6
7
8
9
10
11
12
13	15817.6	56116.7
14	20489.9	76053.3
15	61277	148863
16	226696	340920
17	479988	593460	921317	221818
18	557086	823195	2.722e+06	2.24228e+06
19	366133	850300	693993	1.07092e+06
20	89493.3	393200	103990	180978
21	35244.9	184382	49329	32800.4
22		60313.5	30248.2	16663.1
23		46993
24

## Sheet: SMARCE1
						Fractions	REN, No Rx	REN, TAK-981	shSSX, No Rx	shSSX, TAK-981
						1
						2
						3
						4
						5
						6
						7
						8
						9
						10
						11
						12
						13
						14
						15		23059.4
						16		38092.6	7582.67	9220.26
						17	21910.9	89558.3	142752	41185.6
						18	24703.7	112241	165024	209630
						19	28466.8	95478.8	29622.3	78138.9
						20	19095.6	42927.2		13065.8
						21	9130.02	25230.9
						22
						23
						24

## Sheet: BAF47
Fractions	REN, No Rx	REN, TAK-981	shSSX, No Rx	shSSX, TAK-981
1
2
3
4
5
6
7
8
9		23435.7
10	21292	57161.7
11	33344.7	76886.3		16607.2
12	42980	159547	29290.7	64856.2
13	76137.9	228094
14	66020.5	331351
15	183067	246107		25792.5
16	447305	645981	424635	131061
17	815980	1.31226e+06	4.06912e+06	1.67967e+06
18	1.02862e+06	1.90538e+06	4349162	5.26803e+06
19	790561	1.7659e+06	1.12716e+06	2.59923e+06
20	221597	984969	336202	797178
21	432351	411166	303704	510285
22	139383	183187	168415	346648
23	97808.1	106207	156183	228428
24

## Sheet: PBRM1
Fractions	REN, No Rx	REN, TAK-981	shSSX, No Rx	shSSX, TAK-981
1
2
3
4
5
6
7
8
9
10
11
12
13
14
15
16
17
18
19	12035.5	8207.64
20	19864.2	8826.07	7871.85
21	47011.4	47744.9	46474.8	12280.8
22	60877.9	43987.1	25976.1	14482.2
23	46897.7	45738.9	17359.8	8812.43
24		10174.2

## Sheet: BRD9
					Fractions	REN, No Rx	REN, TAK-981	shSSX, No Rx	shSSX, TAK-981
					1
					2
					3
					4
					5
					6	41760
					7	55877.3	19421
					8	42601.3	50292.1
					9	32302.4	28197
					10	192557	124378
					11	172561	173683
					12	698631	641863
					13	1.12481e+06	1.01638e+06	187862	36530.9
					14	2.1365e+06	1.26373e+06	1.51504e+06	825118
					15	2.71981e+06	1.7307e+06	1.1308e+06	1.27139e+06
					16	1.5002e+06	1.14191e+06	464482	575884
					17	628844	789908	202385	228582
					18	286535	240714	31583.8	50283.5
					19	172591	183399
					20	49715.8
					21
					22
					23
					24

## Sheet: SMARCC1
Fractions	REN, No Rx	REN, TAK-981	shSSX, No Rx	shSSX, TAK-981
1
2
3
4
5
6
7
8		53681.3
9	70745.5	130413
10	127285	212107		17719.5
11	225836	392249	65650.4	54668.3
12	326114	463051	70787.2	112968
13	523069	788817	113308	59559.3
14	703875	957861	212217	150215
15	1.0641e+06	1.47081e+06	190832	193888
16	1.39873e+06	1.65221e+06	405363	199850
17	1.77615e+06	2.24962e+06	2.48726e+06	1.09316e+06
18	1.94633e+06	2.46016e+06	3.51336e+06	3.45715e+06
19	1831739	2.18579e+06	1.31189e+06	1.74565e+06
20	1.02467e+06	1.39105e+06	434621	397523
21	778843	703511	372466	269053
22	590817	567542	168535	165170
23	360894	328722	115737	63935.5
24	152863	177974	35345.4

## Sheet: SS18-SSX
Fractions	REN, No Rx	REN, TAK-981	shSSX, No Rx	shSSX, TAK-981
1
2
3	562981	236239
4	1.31545e+06	445147	31454
5	1.11649e+06	447373	83451.9	8114.1
6	922249	343889	88585.8	16151
7	545454	220415		63804.2
8	422794	136777
9	234511	62783.6	12195.9
10	244612	93043.6	7349.18
11	225168	58940.1
12	184765	46995.6
13	87124.3	69735.5
14	77452.7	90971.1
15	82014.8	111962
16	69760.8	97087.4
17	95062.9	131742	8607.66	9075.57
18	164349	119787	16269.4	65326.5
19	66551.9	100213		17714.4
20	8983.06	28965.4
21
22
23
24
