# Supplementary material for: Targeting SUMOylation promotes cBAF complex stabilization and disruption of the SS18::SSX transcriptome in synovial sarcoma
Source: Nat Commun. 2025 Nov 5;16:9761. doi: 10.1038/s41467-025-64665-8 (PMC12589557; doi:10.1038/s41467-025-64665-8)
Supplement: Supplementary file 6 — Supplementary Data 4 [file 41467_2025_64665_MOESM6_ESM.xlsx]

## Sheet: human qPCR primers
	Gene name	Forward (5-3)	Reverse (5-3)
	ACHE	GTTCTCCTTCGTGCCTGTGGTA	ATACGAGCCCTCATCCTTCACC
	ACTINB	CATGTACGTTGCTATCCAGGC	CTCCTTAATGTCACGCACGAT
	ADCY5	TACACTGCGGTGTCCTTGGTCT	GAGTGTAGCCTTGGTGATGTGG
	ADRA2A	CTTCTGGTTCGGCTACTGCAAC	GGAAACCTCACACGATCCGCTT
	ADRA2C	AGCTACAGCCTGTACGGCATCT	CGGAAATCCTGGTTGAAGACCG
	ARID1A	AAGCCACCAACTCCAGCATCCA	CGCTTCTGGAATGTGGAGTCAC
	ATP2A3	CTCTGACTTGCCTGGTGGAGAA	AGGGTGAACTCCTTCCGCATCA
	AURKB	GCAACCAGTGTACCTCATCCTG	AAGTCTTCCAAAGCCCACTGCC
	BRD9	GCGACTTGAAGTCGGACGAGAT	GTCCACCACTTTCTTGCTGTAGC
	BUB1	GCTCTGTCAGCAGACTTCCTTC	CAGCAGATGTGAAGTCTCCTGG
	BUB1B	GTGGAAGAGACTGCACAACAGC	TCAGACGCTTGCTGATGGCTCT
	BVES	CCACTCTCTACCGATGTGCCTT	CGGTACATGCCACTGAGTTCCT
	C3	GTGGAAATCCGAGCCGTTCTCT	GATGGTTACGGTCTGCTGGTGA
	CACNA1C	GCAGGAGTACAAGAACTGTGAGC	CGAAGTAGGTGGAGTTGACCAC
	CD44	CTGCCGCTTTGCAGGTGTA	CATTGTGGGCAAGGTGCTATT
	CHRNA4	CGTCCAGTACATTGCAGACCAC	TCCAGAGGAAGATGCGGTCGAT
	COL12A1	CAGTGCCTGTAGTCAGCCTGAA	GGTCTTGTTGGCTCTGTGTCCT
	COL15A1	GGTGACACTGGTTTACCTGGCT	GCCTTTCCAGAGGAATGTCCTC
	COL1A1	CAGGCTGGTGTGATGGGATT	GGGCCTTGTTCACCTCTCTC
	COL1A2	CCTGGTGCTAAAGGAGAAAGAGG	ATCACCACGACTTCCAGCAGGA
	COL3A1	TGGTCTGCAAGGAATGCCTGGA	TCTTTCCCTGGGACACCATCAG
	COL4A1	TGTTGACGGCTTACCTGGAGAC	GGTAGACCAACTCCAGGCTCTC
	COL6A1	GCCTTCCTGAAGAATGTCACCG	TCCAGCAGGATGGTGATGTCAG
	COMP	GGAGATGCTTGTGACAGCGATC	TGAGTCCTCCTGGGCACTGTTA
	CREB3L1	GCCTTGTGCTTTGTTCTGGTGC	CCGTCATCGTAGAATAGGAGGC
	DNA2	GATTTCTGGCACCAGCATAGCC	ACACCTCATGGAGAACCGTACC
	EXO1	TCGGATCTCCTAGCTTTTGGCTG	AGCTGTCTGCACATTCCTAGCC
	FEN1	ACTAAGCGGCTGGTGAAGGTCA	GCAGCATAGACTTTGCCAGCCT
	FN1	CGGTGGCTGTCAGTCAAAG	AAACCTCGGCTTCCTCCATAA
	FOS	GCCTCTCTTACTACCACTCACC	AGATGGCAGTGACCGTGGGAAT
	GNG2	ATGGAAGCCAATATCGACAGGATA	CTTCTCCCTAAACGGGTTTTCTG
	HMGB1	GCGAAGAAACTGGGAGAGATGTG	GCATCAGGCTTTCCTTTAGCTCG
	ITGA10	CCTTTGCTTCCAAGTGACCTCC	CAGAGCCATCAAATGCTGCACG
	ITGA8	AACTGGGAACCAGAAGAGGAGC	ACCTCCAGGATGGTGTCACTGA
	ITPR2	GGTTGGAGACTATCAGCTCGCT	GCATCATTGGGCTGAACTGGTG
	KCNN4	CATTCCTGACCATCGGCTATGG	GCCTTGTTAAACTCCAGCTTCCG
	KCNQ2	TCATCGGTGTCTCCTTCTTCGC	GAGAGGTTGGTGGCGTAGAATC
	LAMA3	TAGAGGAAGCCTCTGACACAGG	CCGATAGTATCCAGGGCTACAAC
	LIG1	TCACAGAGGCTGAAGTGGCAAC	TCAGGCTCTGAAACGCTTTCCG
	MCM4	CTTGCTTCAGCCTTGGCTCCAA	GTCGCCACACAGCAAGATGTTG
	MCM5	GACTTACTCGCCGAGGAGACAT	TGCTGCCTTTCCCAGACGTGTA
	MCM6	GACAACAGGAGAAGGGACCTCT	GGACGCTTTACCACTGGTGTAG
	MCM7	GCCAAGTCTCAGCTCCTGTCAT	CCTCTAAGGTCAGTTCTCCACTC
	MNX1	TGCCTAAGATGCCCGACTTC	AATCTTCACCTGGGTCTCGG
	MSH2	CAGCAGTCAGAGCCCTTAACCT	GAGAGGCTGCTTAATCCACTGG
	NTNG2	ATGCGCCTGAAGGACTACGTCA	TTGGAGGCGTCACACTCGTTGC
	NTSR1	GTCATCGCCTTTGTGGTCTGCT	GAAGAGTGCGTTGGTCACCATG
	PBRM1	CAACTCAGAGGACAGTCGAGCT	GCTGCTCAAAGTAGTGGCAACC
	PCNA	CAAGTAATGTCGATAAAGAGGAGG	GTGTCACCGTTGAAGAGAGTGG
	POLD1	ACTACACGGGAGCCACTGTCAT	GCGTGGTGTAACACAGGTTGTG
	POLE	ACGCTGGAAGAGGTGTATGGCT	GGAACGGTTCTCAGAGATGAGC
	RFC2	GTCGGGAATGAAGACACCGTGA	CAGAATGCTTGTGGTCTTGCCG
	RFC4	GGCAGCTTTAAGACGTACCATGG	TCTGACAGAGGCTTGAAGCGGA
	RFC5	TTCCAGTGGAGACATGCGTAGG	GTTGGCAATGTCTGACTTGAGCG
	RNF4	CCCGAGATCTCCTTGGAAGC	TCATCGTCACTGCTCACCAC
	S100A4	GATGAGCAACTTGGACAGCAA	CTGGGCTGCTTATCTGGGAAG
	SHISA2	GGCTGCGACAATGACCGCCAG	GATAAAGGCGACAAACACGGAGC
	SLC9A3	GTGGTGCTTCTGGATGGAGACA	CTCCTCTTCACCTTCAGCCACT
	SMARCB1 (BAF47)	GGCATCAGAAGACCTACGCCTT	CTCCATCTCAGCGTCTGTCAGA
	SMARCE1	CCACCAGATAAGCCGCTGATGC	TCTCGCCACATGCCACCAATAATC
	TDP1	CTTTGACGTGGACTGGCTCGTA	GAGATGTTCTCGTAAGGCTTGGC
	TNXB	CTGGAATCCGACCACAGATACC	TGGGAGGTTCTGAAGGCTTCTC
	TOPORS	GACACC GACCTAGCTTTCTGGG	TTTGCTAGTGCCAGCTTTAGGTG
	UNG	CCACACCAAGTCTTCACCTGGA	CCGTGAGCTTGATTAGGTCCATG
