# Supplementary material for: Targeting SUMOylation promotes cBAF complex stabilization and disruption of the SS18::SSX transcriptome in synovial sarcoma
Source: Nat Commun. 2025 Nov 5;16:9761. doi: 10.1038/s41467-025-64665-8 (PMC12589557; doi:10.1038/s41467-025-64665-8)
Supplement: Supplementary file 9 — Source data [file 41467_2025_64665_MOESM9_ESM.xlsx]

## Sheet: Figure 1 raw data
	Figure 1A			Figure 1B
	Cell line	log10pval			Relative mRNA expression
	SS1A_SOFT_TISSUE	4.86834			SUMO2			UBA2			SAE1			PIAS1
	KU1919_URINARY_TRACT	3.88684			ASKA	SYO-1	HS-SY-II	ASKA	SYO-1	HS-SY-II	ASKA	SYO-1	HS-SY-II	ASKA	SYO-1	HS-SY-II
	SNU719_STOMACH	3.61986		shScramble (1)	237.513	218.392	216.257	59.5435	51.8541	55.7625	64.4739	73.7729	74.66	13.3911	8.76554	16.6313
	NCIH747_LARGE_INTESTINE	3.84171		shScramble (2)	224.864	227.82	242.888	54.6939	59.2784	57.8119	67.7411	81.1259	66.2096	12.4243	8.69303	15.3776
	THP1_HAEMATOPOIETIC_AND_LYMPHOID_TISSUE	3.07264		shSSX (1)	143.158	138.448	176.808	33.3227	32.0948	45.2635	45.0607	65.9588	58.0458	8.25855	6.7019	14.4119
	SYO1_SOFT_TISSUE	4.23758		shSSX (2)	163.533	148.406	183.335	31.8411	34.8365	47.3895	47.0502	62.0715	56.9313	9.83245	7.54731	14.7268
	COV434_OVARY	3.43246
	FUJI_SOFT_TISSUE	3.22047
	A549_LUNG	3.66484		Figure 1E
	SBC5_LUNG	3.48007			ASKA			FUJI			Yamato			SYO-1			SS.PDX			HS-SY-II
	BT16_SOFT_TISSUE	3.22982			% Survival of No Rx
	HUG1N_STOMACH	2.6891		[TAK-981] (nM)	replicate A	replicate B	replicate C	replicate A	replicate B	replicate C	replicate A	replicate B	replicate C	replicate A	replicate B	replicate C	replicate A	replicate B	replicate C	replicate A	replicate B	replicate C
	KMS34_HAEMATOPOIETIC_AND_LYMPHOID_TISSUE	2.96731		0	99.5405	100.665	99.7946	99.5735	96.5385	96.561	99.4933	98.6911	101.845	110.171	101.154	88.6756	93.9216	100.408	105.67	99.9912	112.431	87.5781
	A375_SKIN	3.09768		10 nM	102.221	113.935	84.9112	68.4751	70.7217	61.2677	68.8903	75.4268	76.7753	48.9248	53.9317	56.7328	48.8706	53.1914	58.7427	41.7818	52.8216	49.3089
	SMSCTR_SOFT_TISSUE	2.86956		33 nM	91.327	92.0956	75.4717	46.9263	50.4737	44.6346	57.1896	68.7241	62.8896	57.7434	45.4545	45.21	32.8124	40.2402	42.679	34.0435	40.9103	41.2536
	PANC0403_PANCREAS	3.55687		100 nM	75.9862	76.8247	58.7334	48.2439	44.2011	34.5838	46.5233	52.2417	58.7386	38.8279	40.4753	42.6627	25.1675	30.1175	30.4237	21.8945	34.334	21.2079
	JHOS2_OVARY	2.66641		330 nM	63.9804	68.4968	57.0055	46.7236	52.1742	51.5942	50.0884	49.8667	45.32	46.5021	40.7153	35.6807	25.5851	27.4838	30.0228	24.8525	28.2331	24.8261
	NCIH3122_LUNG	2.96964		1000 nM	60.6009	61.3378	56.942	43.5535	41.611	48.1763	44.2855	52.2839	56.2897	47.0328	44.1071	38.0941	25.0784	27.9905	29.7222	23.2415	25.4864	21.2871
	MKL2_SKIN	2.52216		3300 nM	54.3757	50.3801	50.2149	52.0841	46.3745	42.2866	41.9712	45.3569	47.154	37.4619	40.323	32.9949	24.9949	28.5028	28.642	21.6304	26.9654	27.2559
	IPC298_SKIN	2.17641		10000 nM	50.9708	43.869	41.9379	42.7821	44.5671	39.3192	35.4638	32.503	37.6303	30.1892	29.4232	32.815	20.8022	22.9069	24.3657	18.3555	23.1623	21.023
	CALU3_LUNG	2.55843
	YMB1_BREAST	2.52113		Figure 1G
	MOLM16_HAEMATOPOIETIC_AND_LYMPHOID_TISSUE	2.71185		HS-SY-II	% Survival of No Rx							SS.PDX	% Survival of No Rx
	MELHO_SKIN	2.63765			si Control			si SSX					si Control			si SSX
	UACC62_SKIN	2.59464		[TAK-981] (nM)	replicate A	replicate B	replicate C	replicate A	replicate B	replicate C		[TAK-981] (nM)	replicate A	replicate B	replicate C	replicate A	replicate B	replicate C
	PANC0813_PANCREAS	2.50232		0	98.0122	100.994	100.994	110.066	99.3402	90.5938		0	102.921	97.8328	99.2459	105.479	105.534	88.9862
	HS683_CENTRAL_NERVOUS_SYSTEM	2.3073		10 nM	40.8622	49.4596	41.0486	71.536	62.4674	54.6877		10 nM	34.1002	36.477	38.0452	51.7571	56.3487	55.1365
	NCIH2452_PLEURA	2.55219		33 nM	24.5372	25.3323	25.7796	45.5271	40.2332	36.6426		33 nM	24.1683	22.8206	27.2066	43.5839	46.9267	39.929
	IM95_STOMACH	3.07459		100 nM	15.9771	17.8904	17.2195	36.7807	33.4203	31.2567		100 nM	20.6725	19.7169	21.1707	36.5679	37.5964	33.2986
	MDAMB415_BREAST	2.41777		330 nM	13.5793	15.0702	14.3745	35.722	33.4203	29.5074		330 nM	16.6213	17.1767	16.7928	35.9434	34.5843	31.5171
	A2780_OVARY	3.18713		1000 nM	13.5917	13.5048	14.7596	34.9854	30.7504	27.7582		1000 nM	14.8816	17.1032	16.7928	34.1068	31.7375	31.7007
	MDAMB435S_SKIN	2.72035		3300 nM	12.8463	13.5172	12.7221	30.244	27.3439	26.2391		3300 nM	15.2818	14.6937	14.7182	30.5069	27.7152	27.3846
	LY2_BREAST	2.7205		10000 nM	11.5045	12.0636	12.3369	29.7376	24.1676	21.4056		10000 nM	12.1617	12.1454	11.4103	21.0848	20.8461	19.6523
	OVISE_OVARY	2.72052
	RERFLCAI_LUNG	2.15841
	HCC1806_BREAST	2.88013
	COLO800_SKIN	2.26758
	ABC1_LUNG	2.68738
	HCC1569_BREAST	2.26792
	MOLM13_HAEMATOPOIETIC_AND_LYMPHOID_TISSUE	2.64923
	HT1080_SOFT_TISSUE	2.29597
	NCIH1581_LUNG	2.33448
	KYSE70_OESOPHAGUS	2.8051
	HCC2218_BREAST	2.33743
	COLO829_SKIN	2.24186
	HS939T_SKIN	2.68193
	921_UVEA	2.78807
	WM115_SKIN	2.20532
	SW579_THYROID	2.53444
	IALM_LUNG	1.91951
	UACC812_BREAST	2.5439
	SW1783_CENTRAL_NERVOUS_SYSTEM	2.22769
	OV7_OVARY	1.94715
	TCCPAN2_PANCREAS	2.41366
	CADOES1_BONE	2.39076
	T24_URINARY_TRACT	3.06186
	T47D_BREAST	2.17118
	SH4_SKIN	2.28508
	HCC1599_BREAST	2.39069
	KP3_PANCREAS	2.63874
	NCIH2887_LUNG	2.44726
	HSSYII_LUNG	2.61832
	SNUC2A_LARGE_INTESTINE	2.51169
	A172_CENTRAL_NERVOUS_SYSTEM	2.14755
	SKMEL3_SKIN	2.10309
	SKES1_BONE	1.92274
	NCIH2110_LUNG	2.77406
	PECAPJ49_UPPER_AERODIGESTIVE_TRACT	2.53426
	HCC1187_BREAST	2.42393
	SKMEL2_SKIN	2.2834
	NB1_AUTONOMIC_GANGLIA	2.45186
	LS180_LARGE_INTESTINE	2.30237
	LOUNH91_LUNG	1.98832
	PK1_PANCREAS	1.99174
	EFO21_OVARY	2.10765
	UOK101_KIDNEY	1.77895
	NCIH211_LUNG	2.30683
	NCIH2170_LUNG	2.16764
	TE4_OESOPHAGUS	2.46901
	HEC59_ENDOMETRIUM	2.12359
	BHT101_THYROID	2.39027
	PANC0504_PANCREAS	2.52458
	SKOV3_OVARY	2.07652
	PLB985_HAEMATOPOIETIC_AND_LYMPHOID_TISSUE	1.88141
	NCIH1573_LUNG	2.25246
	OSRC2_KIDNEY	1.80928
	HEC251_ENDOMETRIUM	2.25297
	OMM1_UVEA	2.12497
	LOVO_LARGE_INTESTINE	2.38258
	RERFLCAD2_LUNG	2.11339
	OCIAML2_HAEMATOPOIETIC_AND_LYMPHOID_TISSUE	2.07486
	HCC33_LUNG	2.15011
	ZR7530_BREAST	1.95145
	VCAP_PROSTATE	1.98652
	KMS18_HAEMATOPOIETIC_AND_LYMPHOID_TISSUE	2.05835
	ZR751_BREAST	2.22379
	MDAMB361_BREAST	2.05225
	WM2664_SKIN	2.01251
	NCIH508_LARGE_INTESTINE	2.04744
	MDAMB330_BREAST	2.07144
	L33_PANCREAS	2.40142
	KP4_PANCREAS	2.13116
	D556_CENTRAL_NERVOUS_SYSTEM	1.94207
	NCIH3255_LUNG	2.31588
	TE14_OESOPHAGUS	2.35021
	HCC2688_BREAST	1.97908
	HUPT3_PANCREAS	2.38075
	KMRC2_KIDNEY	1.85535
	CJM_SKIN	1.98513
	KELLY_AUTONOMIC_GANGLIA	1.96161
	OUMS23_LARGE_INTESTINE	2.30428
	COLO684_ENDOMETRIUM	2.15193
	WM1799_SKIN	1.90089
	MKN1_STOMACH	2.08798
	HCC4006_LUNG	2.12009
	NCIH460_LUNG	2.11037
	INA6_HAEMATOPOIETIC_AND_LYMPHOID_TISSUE	1.9207
	A101D_SKIN	1.97596
	NCIH2122_LUNG	2.27269
	NCIH1623_LUNG	1.98627
	SNU407_LARGE_INTESTINE	2.19433
	TOV112D_OVARY	1.73218
	HS294T_SKIN	1.93031
	HS852T_SKIN	1.81172
	SKMEL28_SKIN	2.1976
	EFM19_BREAST	2.12529
	LN215_CENTRAL_NERVOUS_SYSTEM	1.80356
	8505C_THYROID	1.95643
	LCLC103H_LUNG	2.00182
	YD8_UPPER_AERODIGESTIVE_TRACT	1.97636
	HLC1_LUNG	1.99133
	NCIH1666_LUNG	1.96416
	SNU449_LIVER	2.441
	G402_SOFT_TISSUE	1.60654
	KATOIII_STOMACH	2.11769
	OCUBM_BREAST	1.67966
	SUM1315MO2_BREAST	1.9992
	KYSE510_OESOPHAGUS	1.87416
	PC3_PROSTATE	1.73631
	F36P_HAEMATOPOIETIC_AND_LYMPHOID_TISSUE	1.63792
	769P_KIDNEY	1.68972
	AN3CA_ENDOMETRIUM	1.93179
	RT112_URINARY_TRACT	1.83013
	COLO205_LARGE_INTESTINE	1.73724
	REH_HAEMATOPOIETIC_AND_LYMPHOID_TISSUE	1.65969
	LN464_CENTRAL_NERVOUS_SYSTEM	1.95412
	PATU8902_PANCREAS	2.66843
	SNU81_LARGE_INTESTINE	2.07886
	CORL105_LUNG	1.65075
	RS411_HAEMATOPOIETIC_AND_LYMPHOID_TISSUE	1.63847
	CAL54_KIDNEY	1.45454
	BCPAP_THYROID	1.79257
	DU4475_BREAST	1.75719
	HEYA8_OVARY	1.93758
	SKNMC_BONE	2.1522
	LC1SQSF_LUNG	1.96821
	CACO2_LARGE_INTESTINE	1.75026
	CMK115_HAEMATOPOIETIC_AND_LYMPHOID_TISSUE	1.94325
	SU8686_PANCREAS	1.90802
	HSC2_UPPER_AERODIGESTIVE_TRACT	1.87321
	NCIH2405_LUNG	1.99362
	HT29_LARGE_INTESTINE	1.99809
	SCC25_UPPER_AERODIGESTIVE_TRACT	2.15118
	EWS502_BONE	1.88839
	IGR37_SKIN	2.02319
	NCIH1048_LUNG	1.98855
	C2BBE1_LARGE_INTESTINE	1.89801
	SW1573_LUNG	1.87426
	SNU840_OVARY	1.74247
	EPLC272H_LUNG	1.58123
	CW2_LARGE_INTESTINE	1.77598
	NCIH1650_LUNG	2.06408
	LS411N_LARGE_INTESTINE	1.72331
	ES2_OVARY	1.84432
	MDAMB175VII_BREAST	1.78761
	SKMEL30_SKIN	1.89443
	AM38_CENTRAL_NERVOUS_SYSTEM	1.67315
	BICR56_UPPER_AERODIGESTIVE_TRACT	1.69088
	NIHOVCAR3_OVARY	1.58522
	PLCPRF5_LIVER	1.77234
	HLF_LIVER	1.84984
	NCIH1975_LUNG	1.59984
	TUHR10TKB_KIDNEY	1.65392
	KYSE520_OESOPHAGUS	1.83013
	CAL29_URINARY_TRACT	1.91812
	ACHN_KIDNEY	1.65826
	KASUMI2_HAEMATOPOIETIC_AND_LYMPHOID_TISSUE	1.55363
	MDAMB134VI_BREAST	1.70444
	A2058_SKIN	1.86445
	KNS60_CENTRAL_NERVOUS_SYSTEM	1.65025
	NCIH716_LARGE_INTESTINE	1.76454
	U178_CENTRAL_NERVOUS_SYSTEM	1.72096
	SW1463_LARGE_INTESTINE	2.07087
	SNU8_OVARY	1.90194
	OAW42_OVARY	1.47774
	HCC1428_BREAST	1.67702
	WM983B_SKIN	1.79391
	SW948_LARGE_INTESTINE	1.77658
	KMS12BM_HAEMATOPOIETIC_AND_LYMPHOID_TISSUE	1.44196
	NCIH1373_LUNG	1.62527
	LNZ308_CENTRAL_NERVOUS_SYSTEM	1.29392
	PANC1_PANCREAS	1.85667
	NCIH1915_LUNG	1.52518
	NCIH854_LUNG	1.7574
	MDAMB453_BREAST	1.63382
	HCC1500_BREAST	1.6727
	K562_HAEMATOPOIETIC_AND_LYMPHOID_TISSUE	1.62761
	NCIH2009_LUNG	1.71226
	SF767_CENTRAL_NERVOUS_SYSTEM	1.7172
	HCC202_BREAST	1.83359
	OE21_OESOPHAGUS	1.78462
	HCC1359_LUNG	1.55368
	SUM52PE_BREAST	1.45692
	HEL_HAEMATOPOIETIC_AND_LYMPHOID_TISSUE	1.49495
	KMS28BM_HAEMATOPOIETIC_AND_LYMPHOID_TISSUE	1.54089
	OV90_OVARY	1.87693
	ISHIKAWAHERAKLIO02ER_ENDOMETRIUM	1.83246
	NCIH2030_LUNG	1.39053
	OVCAR4_OVARY	1.89665
	KP1NL_PANCREAS	1.56863
	JJN3_HAEMATOPOIETIC_AND_LYMPHOID_TISSUE	1.44658
	NCIH1648_LUNG	1.53865
	C32_SKIN	1.64829
	SKRC20_KIDNEY	1.49559
	SLR21_KIDNEY	1.65154
	DMS273_LUNG	1.62395
	KS1_CENTRAL_NERVOUS_SYSTEM	1.76906
	NCIH520_LUNG	1.45252
	SLR25_KIDNEY	1.68222
	TE6_OESOPHAGUS	1.58326
	KNS62_LUNG	1.82105
	SLR26_KIDNEY	1.74056
	LNCAPCLONEFGC_PROSTATE	1.3101
	CORL23_LUNG	1.65862
	NCIH727_LUNG	1.41493
	SKMM2_HAEMATOPOIETIC_AND_LYMPHOID_TISSUE	1.54667
	HCC827_LUNG	1.71962
	TE10_OESOPHAGUS	1.66974
	SKNDZ_AUTONOMIC_GANGLIA	1.68911
	COLO783_SKIN	1.66921
	NCIH1339_LUNG	1.60922
	PECAPJ34CLONEC12_UPPER_AERODIGESTIVE_TRACT	1.42777
	RKO_LARGE_INTESTINE	1.94197
	LCLC97TM1_LUNG	1.5368
	NCIH841_LUNG	1.34733
	SKHEP1_LIVER	1.58051
	D341MED_CENTRAL_NERVOUS_SYSTEM	1.41867
	NCIH1693_LUNG	1.58819
	DETROIT562_UPPER_AERODIGESTIVE_TRACT	1.62111
	CH157MN_CENTRAL_NERVOUS_SYSTEM	1.56239
	HCC1143_BREAST	1.44382
	ESS1_ENDOMETRIUM	1.56717
	WSUDLCL2_HAEMATOPOIETIC_AND_LYMPHOID_TISSUE	1.65913
	NCIH526_LUNG	1.40872
	MB157_BREAST	1.54781
	2313287_STOMACH	1.75567
	TE9_OESOPHAGUS	1.49672
	HBL100_BREAST	1.63895
	CHAGOK1_LUNG	1.67411
	BT474_BREAST	1.38382
	TTC549_SOFT_TISSUE	1.51699
	CAOV4_OVARY	1.51245
	CFPAC1_PANCREAS	1.53925
	JL1_PLEURA	1.52465
	CAL33_UPPER_AERODIGESTIVE_TRACT	1.69715
	HUTU80_SMALL_INTESTINE	1.32267
	HCC95_LUNG	1.41899
	TT_OESOPHAGUS	1.60896
	COLO680N_OESOPHAGUS	1.55799
	HDQP1_BREAST	1.85956
	NUGC3_STOMACH	1.41885
	HCC1008_BREAST	1.65668
	KURAMOCHI_OVARY	1.22367
	LU99_LUNG	1.60681
	LUDLU1_LUNG	1.40677
	LI7_LIVER	1.50091
	RMGI_OVARY	1.42554
	OVTOKO_OVARY	1.28426
	CAL27_UPPER_AERODIGESTIVE_TRACT	1.5025
	HELA_CERVIX	1.41683
	600MPE_BREAST	1.30361
	TOV21G_OVARY	1.425
	BXPC3_PANCREAS	1.3913
	SLR23_KIDNEY	1.10979
	CAL148_BREAST	1.55123
	GSU_STOMACH	1.2719
	NCIH1437_LUNG	1.52132
	CAKI2_KIDNEY	1.33307
	LAMA84_HAEMATOPOIETIC_AND_LYMPHOID_TISSUE	1.32422
	IGR1_SKIN	1.37182
	HCT116_LARGE_INTESTINE	1.67576
	GP2D_LARGE_INTESTINE	1.37164
	AZ521_STOMACH	1.43505
	AU565_BREAST	1.45767
	HCC1419_BREAST	1.37052
	786O_KIDNEY	1.34874
	NCIH838_LUNG	1.40566
	NCIH1793_LUNG	1.39794
	HMC18_BREAST	1.35828
	SKMES1_LUNG	1.36543
	KPNYN_AUTONOMIC_GANGLIA	1.41218
	CALU6_LUNG	1.42149
	RCHACV_HAEMATOPOIETIC_AND_LYMPHOID_TISSUE	1.47823
	NCIH322_LUNG	1.3824
	OCUM1_STOMACH	1.52129
	CAKI1_KIDNEY	1.22782
	LOXIMVI_SKIN	1.40625
	TM87_SOFT_TISSUE	1.33081
	MDAMB231_BREAST	1.29273
	IOMMLEE_CENTRAL_NERVOUS_SYSTEM	1.39554
	COLO679_SKIN	1.26431
	TE11_OESOPHAGUS	1.40625
	SNUC1_LARGE_INTESTINE	1.38262
	MEWO_SKIN	1.28803
	LN229_CENTRAL_NERVOUS_SYSTEM	1.3369
	22RV1_PROSTATE	1.32849
	UBLC1_URINARY_TRACT	1.43468
	TYKNU_OVARY	1.26019
	SKNBE2_AUTONOMIC_GANGLIA	1.61286
	D458_CENTRAL_NERVOUS_SYSTEM	1.4365
	CL34_LARGE_INTESTINE	1.35782
	KPL1_BREAST	1.36759
	SNGM_ENDOMETRIUM	1.30761
	HS766T_PANCREAS	1.37911
	HCC44_LUNG	1.29911
	SW1353_BONE	1.25242
	143B_BONE	1.45148
	SNU761_LIVER	1.27679
	BT12_SOFT_TISSUE	1.37017
	NCIH292_LUNG	1.2547
	HCC2429_LUNG	1.27314
	SW48_LARGE_INTESTINE	1.36642
	NALM6_HAEMATOPOIETIC_AND_LYMPHOID_TISSUE	1.27391
	MONOMAC1_HAEMATOPOIETIC_AND_LYMPHOID_TISSUE	1.24935
	HCC2814_LUNG	1.18481
	FU97_STOMACH	1.30103
	LK2_LUNG	1.40389
	NCIH358_LUNG	1.28631
	EW8_BONE	1.14963
	SNU601_STOMACH	1.39343
	LU65_LUNG	1.42296
	LS513_LARGE_INTESTINE	1.21977
	HT55_LARGE_INTESTINE	1.25412
	DBTRG05MG_CENTRAL_NERVOUS_SYSTEM	1.24804
	HCC70_BREAST	1.17609
	A673_BONE	1.20713
	OC314_OVARY	1.28042
	SUM185PE_BREAST	1.41335
	SUM225CWN_BREAST	1.30512
	JHH1_LIVER	1.25065
	SW837_LARGE_INTESTINE	1.313
	SW1271_LUNG	1.18234
	OVCAR8_OVARY	1.31659
	HPAC_PANCREAS	1.26516
	PECAPJ41CLONED2_UPPER_AERODIGESTIVE_TRACT	1.30876
	KNS42_CENTRAL_NERVOUS_SYSTEM	1.23334
	MKN45_STOMACH	1.27184
	HT115_LARGE_INTESTINE	1.37469
	MKN7_STOMACH	1.11632
	SKBR3_BREAST	1.17372
	WM793_SKIN	1.20842
	UACC257_SKIN	1.24715
	NCIH1838_LUNG	1.14551
	PFEIFFER_HAEMATOPOIETIC_AND_LYMPHOID_TISSUE	1.14785
	SF172_CENTRAL_NERVOUS_SYSTEM	1.20296
	D283MED_CENTRAL_NERVOUS_SYSTEM	1.20814
	CL11_LARGE_INTESTINE	1.20952
	MONOMAC6_HAEMATOPOIETIC_AND_LYMPHOID_TISSUE	1.207
	MFE280_ENDOMETRIUM	1.15037
	CAL12T_LUNG	1.22754
	HS944T_SKIN	1.16486
	NCIH650_LUNG	1.18149
	SJRH30_SOFT_TISSUE	1.17609
	NCIH2023_LUNG	1.19854
	HCC2450_LUNG	1.19866
	MIAPACA2_PANCREAS	1.18013
	CORL279_LUNG	1.19889
	JHH6_LIVER	1.2276
	KE39_STOMACH	1.18523
	COLO704_OVARY	1.20071
	KMRC20_KIDNEY	1.18718
	COLO678_LARGE_INTESTINE	1.17993
	SLR24_KIDNEY	1.2701
	SUDHL6_HAEMATOPOIETIC_AND_LYMPHOID_TISSUE	1.16052
	HS578T_BREAST	1.08163
	PRECLH_PROSTATE	1.20658
	COLO741_SKIN	1.20986
	CALU1_LUNG	1.06539
	NCIH1299_LUNG	1.15184
	NCIH23_LUNG	1.14669
	QGP1_PANCREAS	1.19988
	BT20_BREAST	1.14799
	NCIH1568_LUNG	1.41266
	AMO1_HAEMATOPOIETIC_AND_LYMPHOID_TISSUE	1.15575
	HEC1A_ENDOMETRIUM	1.09405
	TUHR14TKB_KIDNEY	1.13481
	PANC1005_PANCREAS	1.18463
	TUHR4TKB_KIDNEY	1.09513
	SKMEL5_SKIN	1.06925
	NCIH2171_LUNG	1.19063
	JHOM1_OVARY	1.12996
	BICR22_UPPER_AERODIGESTIVE_TRACT	1.151
	SUMB002_CENTRAL_NERVOUS_SYSTEM	1.16749
	A204_SOFT_TISSUE	1.19478
	KALS1_CENTRAL_NERVOUS_SYSTEM	1.04663
	SNU1_STOMACH	1.24792
	COV504_OVARY	1.19498
	SUIT2_PANCREAS	1.2411
	NCIH209_LUNG	1.2209
	GISTT1_GASTROINTESTINAL_TRACT	1.13118
	OELE_OVARY	1.1245
	CCK81_LARGE_INTESTINE	1.211
	JHH5_LIVER	1.12205
	A427_LUNG	1.06576
	NCIH2882_LUNG	1.02217
	HT144_SKIN	1.15087
	NCIH446_LUNG	1.23363
	KYSE140_OESOPHAGUS	1.04389
	A498_KIDNEY	1.14969
	KYSE30_OESOPHAGUS	1.16252
	HGC27_STOMACH	1.08613
	ME180_CERVIX	1.06675
	WM88_SKIN	1.13003
	KP2_PANCREAS	1.02557
	MKL1_SKIN	1.04666
	DLD1_LARGE_INTESTINE	1.13115
	PANC0327_PANCREAS	1.07132
	HCT15_LARGE_INTESTINE	1.17867
	BHY_UPPER_AERODIGESTIVE_TRACT	1.1208
	OCIMY7_HAEMATOPOIETIC_AND_LYMPHOID_TISSUE	1.0927
	BC3C_URINARY_TRACT	1.02119
	KM12_LARGE_INTESTINE	1.033
	SIHA_CERVIX	1.02396
	NCIH2291_LUNG	1.01882
	FADU_UPPER_AERODIGESTIVE_TRACT	1.06241
	SKNO1_HAEMATOPOIETIC_AND_LYMPHOID_TISSUE	1.05157
	RL952_ENDOMETRIUM	1.1208
	127399_SOFT_TISSUE	1.13924
	DANG_PANCREAS	1.17609
	A253_SALIVARY_GLAND	1.20145
	MDAMB468_BREAST	1.11613
	MELJUSO_SKIN	1.16165
	COLO201_LARGE_INTESTINE	1.12914
	BICR6_UPPER_AERODIGESTIVE_TRACT	1.03184
	NCIH2052_PLEURA	0.965337
	LN428_CENTRAL_NERVOUS_SYSTEM	1.08155
	EBC1_LUNG	1.00689
	NOMO1_HAEMATOPOIETIC_AND_LYMPHOID_TISSUE	1.09046
	DAOY_CENTRAL_NERVOUS_SYSTEM	1.04025
	COLO320_LARGE_INTESTINE	1.08683
	EKVX_LUNG	1.1271
	ZR75B_BREAST	1.10951
	SW780_URINARY_TRACT	1.11727
	SUPT1_HAEMATOPOIETIC_AND_LYMPHOID_TISSUE	1.01404
	OCIAML3_HAEMATOPOIETIC_AND_LYMPHOID_TISSUE	1.0452
	DU145_PROSTATE	1.01822
	MDAMB157_BREAST	1.04514
	FUOV1_OVARY	1.03692
	MFE296_ENDOMETRIUM	1.01797
	HUH1_LIVER	1.09068
	MORCPR_LUNG	1.06567
	NCIH1395_LUNG	0.996771
	HCC1937_BREAST	1.1271
	SKCO1_LARGE_INTESTINE	0.98671
	HNT34_HAEMATOPOIETIC_AND_LYMPHOID_TISSUE	1.02119
	U2OS_BONE	0.971017
	SNU216_STOMACH	1.0065
	SNU61_LARGE_INTESTINE	0.985074
	HRT18_LARGE_INTESTINE	0.955363
	MFE319_ENDOMETRIUM	0.967044
	GI1_CENTRAL_NERVOUS_SYSTEM	1.02674
	KMRC1_KIDNEY	0.955581
	PETA_SKIN	1.03223
	U251MG_CENTRAL_NERVOUS_SYSTEM	0.975311
	BT483_BREAST	1.0065
	BFTC909_KIDNEY	0.974358
	SQ1_LUNG	1.04301
	SW620_LARGE_INTESTINE	1.00599
	NCIH2087_LUNG	0.966624
	SKNEP1_BONE	0.984077
	IGROV1_OVARY	0.984027
	SW1417_LARGE_INTESTINE	0.897826
	TE8_OESOPHAGUS	0.935129
	COV362_OVARY	0.908368
	CAMA1_BREAST	0.986287
	SNU5_STOMACH	0.893737
	SNU423_LIVER	1.01057
	SNU1079_BILIARY_TRACT	0.959846
	RCC4_KIDNEY	0.922907
	SUM44PE_BREAST	0.964015
	NCIH1703_LUNG	0.916161
	NCIH1435_LUNG	0.851023
	KYSE180_OESOPHAGUS	0.910232
	CMK_HAEMATOPOIETIC_AND_LYMPHOID_TISSUE	0.962028
	KMM1_HAEMATOPOIETIC_AND_LYMPHOID_TISSUE	0.970812
	OE33_OESOPHAGUS	0.935759
	HEP3B217_LIVER	0.899995
	RL_HAEMATOPOIETIC_AND_LYMPHOID_TISSUE	0.971971
	NCIH2228_LUNG	0.881646
	MDAMB436_BREAST	0.884607
	NCIH146_LUNG	0.901425
	NCIH1944_LUNG	0.932496
	TEN_ENDOMETRIUM	0.936179
	SNUC4_LARGE_INTESTINE	0.948847
	NCIH647_LUNG	0.966459
	SNU886_LIVER	0.91394
	OCIAML5_HAEMATOPOIETIC_AND_LYMPHOID_TISSUE	0.919576
	RPMI7951_SKIN	0.922015
	SKBR7_BREAST	0.892211
	JHUEM2_ENDOMETRIUM	0.916161
	NCIH2286_LUNG	0.916454
	SLR20_KIDNEY	0.894805
	K029AX_SKIN	0.965524
	JHESOAD1_OESOPHAGUS	0.89098
	RPMI8226_HAEMATOPOIETIC_AND_LYMPHOID_TISSUE	0.894749
	EFM192A_BREAST	0.859456
	IGR39_SKIN	0.834974
	HUPT4_PANCREAS	0.930528
	DMS53_LUNG	0.89731
	KPNSI9S_AUTONOMIC_GANGLIA	0.908368
	SUDHL4_HAEMATOPOIETIC_AND_LYMPHOID_TISSUE	0.878401
	MPP89_PLEURA	0.905968
	KYM1_SOFT_TISSUE	0.839643
	EFE184_ENDOMETRIUM	0.834633
	PC14_LUNG	0.807787
	UMUC3_URINARY_TRACT	0.888885
	HL60_HAEMATOPOIETIC_AND_LYMPHOID_TISSUE	0.828188
	HEKTE_KIDNEY	0.826213
	KP1N_PANCREAS	0.89175
	SUM190PT_BREAST	0.851372
	SNU1105_CENTRAL_NERVOUS_SYSTEM	0.849126
	G401_SOFT_TISSUE	0.896104
	M059K_CENTRAL_NERVOUS_SYSTEM	0.850133
	HCC364_LUNG	0.800563
	LN18_CENTRAL_NERVOUS_SYSTEM	0.871164
	ASPC1_PANCREAS	0.886599
	HCC461_LUNG	0.827577
	SW527_BREAST	0.818
	TE15_OESOPHAGUS	0.767946
	HCC827GR5_LUNG	0.839945
	SUM229PE_BREAST	0.829159
	TTC709_SOFT_TISSUE	0.846901
	NCIH1355_LUNG	0.787697
	COV644_OVARY	0.820823
	A704_KIDNEY	0.802774
	CAOV3_OVARY	0.74613
	TC71_BONE	0.740678
	TCCSUP_URINARY_TRACT	0.757775
	KYSE410_OESOPHAGUS	0.745812
	NCIH1155_LUNG	0.757533
	MACLS2_BREAST	0.806065
	U118MG_CENTRAL_NERVOUS_SYSTEM	0.696863
	MM1S_HAEMATOPOIETIC_AND_LYMPHOID_TISSUE	0.828708
	NCIH2066_LUNG	0.743389
	RKN_SOFT_TISSUE	0.75705
	SNU1076_UPPER_AERODIGESTIVE_TRACT	0.685971
	MEL285_UVEA	0.751194
	HCC15_LUNG	0.738617
	HEL9217_HAEMATOPOIETIC_AND_LYMPHOID_TISSUE	0.807354
	NCIH1836_LUNG	0.75639
	KARPAS422_HAEMATOPOIETIC_AND_LYMPHOID_TISSUE	0.753328
	LXF289_LUNG	0.722485
	HCC3153_BREAST	0.763428
	RDES_BONE	0.718566
	SW1990_PANCREAS	0.724101
	HPAFII_PANCREAS	0.747703
	HS729_SOFT_TISSUE	0.747846
	DB_HAEMATOPOIETIC_AND_LYMPHOID_TISSUE	0.721339
	L363_HAEMATOPOIETIC_AND_LYMPHOID_TISSUE	0.74154
	SKNSH_AUTONOMIC_GANGLIA	0.71465
	LN319_CENTRAL_NERVOUS_SYSTEM	0.720986
	LN235_CENTRAL_NERVOUS_SYSTEM	0.694231
	HCC366_LUNG	0.651185
	SJSA1_BONE	0.704852
	AGS_STOMACH	0.65352
	MDAPCA2B_PROSTATE	0.657312
	184B5_BREAST	0.669407
	GSS_STOMACH	0.666177
	NCIH1792_LUNG	0.700142
	HEC50B_ENDOMETRIUM	0.674807
	T98G_CENTRAL_NERVOUS_SYSTEM	0.655306
	JHH7_LIVER	0.700596
	LMSU_STOMACH	0.662638
	SKNAS_AUTONOMIC_GANGLIA	0.644852
	NCIH661_LUNG	0.64762
	JHOC5_OVARY	0.664163
	CW9019_SOFT_TISSUE	0.676278
	HCC1833_LUNG	0.661089
	MDST8_LARGE_INTESTINE	0.65492
	SF268_CENTRAL_NERVOUS_SYSTEM	0.640354
	COLO699_LUNG	0.654766
	KMS27_HAEMATOPOIETIC_AND_LYMPHOID_TISSUE	0.606406
	D384_CENTRAL_NERVOUS_SYSTEM	0.637022
	PSN1_PANCREAS	0.645377
	GAMG_CENTRAL_NERVOUS_SYSTEM	0.649683
	NB4_HAEMATOPOIETIC_AND_LYMPHOID_TISSUE	0.62507
	GB1_CENTRAL_NERVOUS_SYSTEM	0.638459
	SEM_HAEMATOPOIETIC_AND_LYMPHOID_TISSUE	0.654912
	U343_CENTRAL_NERVOUS_SYSTEM	0.613626
	NCIH1694_LUNG	0.591828
	A3KAW_HAEMATOPOIETIC_AND_LYMPHOID_TISSUE	0.595909
	C8166_HAEMATOPOIETIC_AND_LYMPHOID_TISSUE	0.610291
	HSC3_UPPER_AERODIGESTIVE_TRACT	0.577504
	1321N1_CENTRAL_NERVOUS_SYSTEM	0.592076
	HCC1395_BREAST	0.589017
	KASUMI1_HAEMATOPOIETIC_AND_LYMPHOID_TISSUE	0.598185
	MV411_HAEMATOPOIETIC_AND_LYMPHOID_TISSUE	0.588993
	SUDHL10_HAEMATOPOIETIC_AND_LYMPHOID_TISSUE	0.600324
	SNU738_CENTRAL_NERVOUS_SYSTEM	0.600885
	RMUGS_OVARY	0.597046
	CAL51_BREAST	0.539592
	EFO27_OVARY	0.598243
	A1207_CENTRAL_NERVOUS_SYSTEM	0.580255
	KYSE450_OESOPHAGUS	0.591726
	U87MG_CENTRAL_NERVOUS_SYSTEM	0.54759
	NCIH2172_LUNG	0.534864
	HCC2185_BREAST	0.560566
	RERFLCMS_LUNG	0.503557
	HCC827GR_LUNG	0.522689
	HUH6_LIVER	0.549354
	YKG1_CENTRAL_NERVOUS_SYSTEM	0.530806
	MCF7_BREAST	0.514306
	SKBR5_BREAST	0.539222
	CORL88_LUNG	0.487971
	MX1_BREAST	0.486325
	RD_SOFT_TISSUE	0.474681
	A4FUK_HAEMATOPOIETIC_AND_LYMPHOID_TISSUE	0.455932
	HT1376_URINARY_TRACT	0.467641
	HOP62_LUNG	0.483508
	YD38_UPPER_AERODIGESTIVE_TRACT	0.473206
	NCIN87_STOMACH	0.494775
	U937_HAEMATOPOIETIC_AND_LYMPHOID_TISSUE	0.454614
	SUM149PT_BREAST	0.441513
	KD_SOFT_TISSUE	0.474505
	NCIH441_LUNG	0.432975
	NCCSTCK140_STOMACH	0.462455
	SW1088_CENTRAL_NERVOUS_SYSTEM	0.448301
	JIMT1_BREAST	0.439185
	EN_ENDOMETRIUM	0.463757
	CAL851_BREAST	0.424538
	G361_SKIN	0.447519
	OPM1_HAEMATOPOIETIC_AND_LYMPHOID_TISSUE	0.439333
	SHP77_LUNG	0.446583
	OPM2_HAEMATOPOIETIC_AND_LYMPHOID_TISSUE	0.457194
	SNB19_CENTRAL_NERVOUS_SYSTEM	0.423112
	MHHES1_BONE	0.465707
	MFM223_BREAST	0.421116
	ACCMESO1_PLEURA	0.427338
	LN382_CENTRAL_NERVOUS_SYSTEM	0.42216
	NCIH2004RT_SOFT_TISSUE	0.440884
	CAS1_CENTRAL_NERVOUS_SYSTEM	0.445032
	KNS81_CENTRAL_NERVOUS_SYSTEM	0.425263
	DKMG_CENTRAL_NERVOUS_SYSTEM	0.408526
	PANC0203_PANCREAS	0.396585
	184A1_BREAST	0.44153
	SCC4_UPPER_AERODIGESTIVE_TRACT	0.414973
	RVH421_SKIN	0.411274
	NCIH660_PROSTATE	0.381708
	LN340_CENTRAL_NERVOUS_SYSTEM	0.396788
	SKNFI_AUTONOMIC_GANGLIA	0.391353
	HK2_KIDNEY	0.359752
	JMSU1_URINARY_TRACT	0.339948
	HCC38_BREAST	0.368579
	MCF10A_BREAST	0.385902
	SAOS2_BONE	0.368377
	LN443_CENTRAL_NERVOUS_SYSTEM	0.334772
	EVSAT_BREAST	0.32378
	MCF12A_BREAST	0.313619
	SF126_CENTRAL_NERVOUS_SYSTEM	0.323189
	RH30_SOFT_TISSUE	0.313068
	NCIH1876_LUNG	0.285035
	NCIH1105_LUNG	0.270878
	HUH7_LIVER	0.271175
	SNU349_KIDNEY	0.291076
	HT1197_URINARY_TRACT	0.263765
	D425_CENTRAL_NERVOUS_SYSTEM	0.263028
	SNU685_ENDOMETRIUM	0.246827
	SUM102PT_BREAST	0.258969
	UACC893_BREAST	0.238104
	HCC515_LUNG	0.229167
	NCIH522_LUNG	0.216073
	SW480_LARGE_INTESTINE	0.213616
	DND41_HAEMATOPOIETIC_AND_LYMPHOID_TISSUE	0.209368
	697_HAEMATOPOIETIC_AND_LYMPHOID_TISSUE	0.209099
	AML193_HAEMATOPOIETIC_AND_LYMPHOID_TISSUE	0.194547
	ECC10_STOMACH	0.192925
	KYSE150_OESOPHAGUS	0.166145
	HEPG2_LIVER	0.167684
	ECGI10_OESOPHAGUS	0.154107
	VMRCRCW_KIDNEY	0.173916
	JR_SOFT_TISSUE	0.154315
	CAL120_BREAST	0.151789
	8305C_THYROID	0.152173
	NCIH28_PLEURA	0.160922
	NCIH2126_LUNG	0.147485
	RH41_SOFT_TISSUE	0.115629
	DMS114_LUNG	0.0981147
	SF295_CENTRAL_NERVOUS_SYSTEM	0.096124
	BT549_BREAST	0.0720774
	HCC1954_BREAST	0.0341386
	HEC265_ENDOMETRIUM	0.0304389
	NCIH196_LUNG	0.00497764
	TE1_OESOPHAGUS	0.0611736
	SUM159PT_BREAST	0.0872991
	COV318_OVARY	0.760053
	HLE_LIVER	1.18797

## Sheet: Figure 2 raw data
	Figure 2G					Figure 2I				Figure 2J
qPCR	Sample	Target	Ct		qPCR	Sample	Target	Ct		RNAi score	Cancer subtype
plate A	siControl	RNF4	22.599		plate A	siControl	RNF4	22.3072		-0.282477	Acute Myeloid Leukemia (n=22)
	siControl	RNF4	22.4811			siControl	RNF4	22.106		-0.0939048	Acute Myeloid Leukemia
	siControl	RNF4	22.5635			siControl	RNF4	22.1206		0.0161831	Acute Myeloid Leukemia
	siControl	TOPORS	25.1814			siControl	TOPORS	25.3717		-0.28075	Acute Myeloid Leukemia
	siControl	TOPORS	25.1717			siControl	TOPORS	25.2727		-0.100233	Acute Myeloid Leukemia
	siControl	TOPORS	25.267			siControl	TOPORS	25.4059		-0.0250227	Acute Myeloid Leukemia
	siControl	ACTB	16.8313			siControl	ACTB	17.3361		-0.42752	Acute Myeloid Leukemia
	siControl	ACTB	16.9263			siControl	ACTB	17.4144		-0.193399	Acute Myeloid Leukemia
	siControl	ACTB	16.9672			siControl	ACTB	17.4255		0.208548	Acute Myeloid Leukemia
	siRNF4	RNF4	24.7464			siRNF4	RNF4	23.9		0.175015	Acute Myeloid Leukemia
	siRNF4	RNF4	24.7512			siRNF4	RNF4	24.0146		0.199602	Acute Myeloid Leukemia
	siRNF4	RNF4	24.8184			siRNF4	RNF4	23.9461		-0.087612	Acute Myeloid Leukemia
	siRNF4	TOPORS	25.2519			siRNF4	TOPORS	25.3275		-0.17116	Acute Myeloid Leukemia
	siRNF4	TOPORS	25.2501			siRNF4	TOPORS	25.313		-0.154797	Acute Myeloid Leukemia
	siRNF4	TOPORS	25.2223			siRNF4	TOPORS	25.2591		0.0686816	Acute Myeloid Leukemia
	siRNF4	ACTB	16.9905			siRNF4	ACTB	17.0127		-0.132836	Acute Myeloid Leukemia
	siRNF4	ACTB	16.9941			siRNF4	ACTB	17.1856		0.0179936	Acute Myeloid Leukemia
	siRNF4	ACTB	17.0716			siRNF4	ACTB	17.2005		-0.098718	Acute Myeloid Leukemia
	siTOPORS	RNF4	22.5648			siTOPORS	RNF4	22.2128		-0.198523	Acute Myeloid Leukemia
	siTOPORS	RNF4	22.7129			siTOPORS	RNF4	22.3217		-0.183347	Acute Myeloid Leukemia
	siTOPORS	RNF4	22.0807			siTOPORS	RNF4	22.3798		0.0263096	Acute Myeloid Leukemia
	siTOPORS	TOPORS	27.6036			siTOPORS	TOPORS	27.8127		0.0245996	Acute Myeloid Leukemia
	siTOPORS	TOPORS	27.7621			siTOPORS	TOPORS	27.6608		0.121161	Bladder Urothelial Carcinoma (n=13)
	siTOPORS	TOPORS	27.5734			siTOPORS	TOPORS	27.4884		0.0710473	Bladder Urothelial Carcinoma
	siTOPORS	ACTB	17.1644			siTOPORS	ACTB	17.5043		0.0750457	Bladder Urothelial Carcinoma
	siTOPORS	ACTB	17.1414			siTOPORS	ACTB	17.2638		-0.00495931	Bladder Urothelial Carcinoma
	siTOPORS	ACTB	17.1482			siTOPORS	ACTB	17.4644		0.175054	Bladder Urothelial Carcinoma
	siRNF4/siTOPORS	RNF4	24.8998			siRNF4/siTOPORS	RNF4	24.0556		-0.151352	Bladder Urothelial Carcinoma
	siRNF4/siTOPORS	RNF4	24.9498			siRNF4/siTOPORS	RNF4	24.302		-0.0880062	Bladder Urothelial Carcinoma
	siRNF4/siTOPORS	RNF4	24.9743			siRNF4/siTOPORS	RNF4	24.1723		-0.0326632	Bladder Urothelial Carcinoma
	siRNF4/siTOPORS	TOPORS	26.1816			siRNF4/siTOPORS	TOPORS	26.3493		-0.426231	Bladder Urothelial Carcinoma
	siRNF4/siTOPORS	TOPORS	26.1912			siRNF4/siTOPORS	TOPORS	26.2897		-0.131065	Bladder Urothelial Carcinoma
	siRNF4/siTOPORS	TOPORS	26.1242			siRNF4/siTOPORS	TOPORS	26.3929		0.0226562	Bladder Urothelial Carcinoma
	siRNF4/siTOPORS	ACTB	17.1678			siRNF4/siTOPORS	ACTB	17.2095		-0.0499337	Bladder Urothelial Carcinoma
	siRNF4/siTOPORS	ACTB	17.2075			siRNF4/siTOPORS	ACTB	17.2453		0.0509054	Bladder Urothelial Carcinoma
	siRNF4/siTOPORS	ACTB	17.2139			siRNF4/siTOPORS	ACTB	17.179		-0.273898	B-Lymphoblastic Leukemia/Lymphoma (n=7)
	siControl + TAK-981	RNF4	22.8337			siControl + TAK-981	RNF4	22.5108		-0.19779	B-Lymphoblastic Leukemia/Lymphoma
	siControl + TAK-981	RNF4	22.8733			siControl + TAK-981	RNF4	22.5688		0.0033793	B-Lymphoblastic Leukemia/Lymphoma
	siControl + TAK-981	RNF4	22.8869			siControl + TAK-981	RNF4	22.582		-0.138856	B-Lymphoblastic Leukemia/Lymphoma
	siControl + TAK-981	TOPORS	25.7828			siControl + TAK-981	TOPORS	25.7386		-0.0763352	B-Lymphoblastic Leukemia/Lymphoma
	siControl + TAK-981	TOPORS	25.8442			siControl + TAK-981	TOPORS	25.5755		0.288076	B-Lymphoblastic Leukemia/Lymphoma
	siControl + TAK-981	TOPORS	25.7905			siControl + TAK-981	TOPORS	25.6612		-0.177357	B-Lymphoblastic Leukemia/Lymphoma
	siControl + TAK-981	ACTB	17.1419			siControl + TAK-981	ACTB	17.7641		-0.163103	Breast Ductal Carcinoma In Situ (n=6)
	siControl + TAK-981	ACTB	17.1279			siControl + TAK-981	ACTB	17.7695		0.0612957	Breast Ductal Carcinoma In Situ
	siControl + TAK-981	ACTB	17.2283			siControl + TAK-981	ACTB	17.8392		-0.132873	Breast Ductal Carcinoma In Situ
	siRNF4 + TAK-981	RNF4	25.6504			siRNF4 + TAK-981	RNF4	24.2684		-0.0461146	Breast Ductal Carcinoma In Situ
	siRNF4 + TAK-981	RNF4	25.7648			siRNF4 + TAK-981	RNF4	24.2985		0.1146	Breast Ductal Carcinoma In Situ
	siRNF4 + TAK-981	RNF4	25.7771			siRNF4 + TAK-981	RNF4	24.2678		-0.0978136	Breast Ductal Carcinoma In Situ
	siRNF4 + TAK-981	TOPORS	26.4972			siRNF4 + TAK-981	TOPORS	25.202		-0.0755737	Colorectal Adenocarcinoma (n=46)
	siRNF4 + TAK-981	TOPORS	25.9345			siRNF4 + TAK-981	TOPORS	25.2712		-0.869008	Colorectal Adenocarcinoma
	siRNF4 + TAK-981	TOPORS	25.9654			siRNF4 + TAK-981	TOPORS	25.1688		-0.129681	Colorectal Adenocarcinoma
	siRNF4 + TAK-981	ACTB	17.9772			siRNF4 + TAK-981	ACTB	17.1772		-0.18789	Colorectal Adenocarcinoma
	siRNF4 + TAK-981	ACTB	17.9987			siRNF4 + TAK-981	ACTB	17.1669		-0.390856	Colorectal Adenocarcinoma
	siRNF4 + TAK-981	ACTB	17.999			siRNF4 + TAK-981	ACTB	17.2219		-0.104455	Colorectal Adenocarcinoma
	siTOPORS + TAK-981	RNF4	22.8322			siTOPORS + TAK-981	RNF4	22.0307		-0.184597	Colorectal Adenocarcinoma
	siTOPORS + TAK-981	RNF4	22.9165			siTOPORS + TAK-981	RNF4	22.183		-0.0370533	Colorectal Adenocarcinoma
	siTOPORS + TAK-981	RNF4	22.9206			siTOPORS + TAK-981	RNF4	22.1578		-0.236648	Colorectal Adenocarcinoma
	siTOPORS + TAK-981	TOPORS	27.6264			siTOPORS + TAK-981	TOPORS	27.6289		-0.223744	Colorectal Adenocarcinoma
	siTOPORS + TAK-981	TOPORS	27.437			siTOPORS + TAK-981	TOPORS	27.6012		-0.541206	Colorectal Adenocarcinoma
	siTOPORS + TAK-981	TOPORS	27.3523			siTOPORS + TAK-981	TOPORS	27.557		-0.15175	Colorectal Adenocarcinoma
	siTOPORS + TAK-981	ACTB	17.0402			siTOPORS + TAK-981	ACTB	17.1903		0.0657842	Colorectal Adenocarcinoma
	siTOPORS + TAK-981	ACTB	17.1188			siTOPORS + TAK-981	ACTB	17.1834		-0.169716	Colorectal Adenocarcinoma
	siTOPORS + TAK-981	ACTB	17.1421			siTOPORS + TAK-981	ACTB	17.1954		-0.091794	Colorectal Adenocarcinoma
plate B	siControl	RNF4	19.9272		plate B	siControl	RNF4	21.9626		-0.569914	Colorectal Adenocarcinoma
	siControl	RNF4	19.8429			siControl	RNF4	21.9649		-0.292461	Colorectal Adenocarcinoma
	siControl	RNF4	19.7031			siControl	RNF4	21.9291		-0.186352	Colorectal Adenocarcinoma
	siControl	TOPORS	4.34997			siControl	TOPORS	24.9762		-0.0473727	Colorectal Adenocarcinoma
	siControl	TOPORS	4.35214			siControl	TOPORS	24.9859		-0.0882149	Colorectal Adenocarcinoma
	siControl	TOPORS	4.52648			siControl	TOPORS	24.893		-0.0725225	Colorectal Adenocarcinoma
	siControl	ACTB	17.5702			siControl	ACTB	15.9425		-0.0666949	Colorectal Adenocarcinoma
	siControl	ACTB	17.6009			siControl	ACTB	15.9384		-0.0988676	Colorectal Adenocarcinoma
	siControl	ACTB	17.602			siControl	ACTB	15.976		-0.122828	Colorectal Adenocarcinoma
	siRNF4/siTOPORS + TAK-981	RNF4	22.0021			siRNF4/siTOPORS + TAK-981	RNF4	24.4786		-0.00972253	Colorectal Adenocarcinoma
	siRNF4/siTOPORS + TAK-981	RNF4	22.2093			siRNF4/siTOPORS + TAK-981	RNF4	24.5504		-0.0860507	Colorectal Adenocarcinoma
	siRNF4/siTOPORS + TAK-981	RNF4	22.1975			siRNF4/siTOPORS + TAK-981	RNF4	24.517		-0.113667	Colorectal Adenocarcinoma
	siRNF4/siTOPORS + TAK-981	TOPORS	6.13036			siRNF4/siTOPORS + TAK-981	TOPORS	26.6884		-0.211848	Colorectal Adenocarcinoma
	siRNF4/siTOPORS + TAK-981	TOPORS	5.96123			siRNF4/siTOPORS + TAK-981	TOPORS	26.6248		0.0787273	Colorectal Adenocarcinoma
	siRNF4/siTOPORS + TAK-981	TOPORS	5.34736			siRNF4/siTOPORS + TAK-981	TOPORS	26.5352		-0.221701	Colorectal Adenocarcinoma
	siRNF4/siTOPORS + TAK-981	ACTB	17.9384			siRNF4/siTOPORS + TAK-981	ACTB	15.9037		-0.0413532	Colorectal Adenocarcinoma
	siRNF4/siTOPORS + TAK-981	ACTB	17.9739			siRNF4/siTOPORS + TAK-981	ACTB	15.952		-0.121785	Colorectal Adenocarcinoma
	siRNF4/siTOPORS + TAK-981	ACTB	17.9205			siRNF4/siTOPORS + TAK-981	ACTB	15.9792		-0.0787919	Colorectal Adenocarcinoma
										0.161833	Colorectal Adenocarcinoma
										-0.0604357	Colorectal Adenocarcinoma
										-0.290745	Colorectal Adenocarcinoma
										0.0721759	Colorectal Adenocarcinoma
										-0.169778	Colorectal Adenocarcinoma
										0.100955	Colorectal Adenocarcinoma
										0.0593129	Colorectal Adenocarcinoma
										-0.0583532	Colorectal Adenocarcinoma
										0.0568181	Colorectal Adenocarcinoma
										0.10368	Colorectal Adenocarcinoma
										-0.015704	Colorectal Adenocarcinoma
										0.391213	Colorectal Adenocarcinoma
										0.0992312	Colorectal Adenocarcinoma
										0.319527	Diffuse Glioma (n=44)
										-0.101407	Diffuse Glioma
										0.128228	Diffuse Glioma
										-0.185845	Diffuse Glioma
										-0.000761924	Diffuse Glioma
										0.0504289	Diffuse Glioma
										-0.228609	Diffuse Glioma
										-0.137823	Diffuse Glioma
										-0.124878	Diffuse Glioma
										0.030478	Diffuse Glioma
										-0.145823	Diffuse Glioma
										-0.190612	Diffuse Glioma
										-0.140267	Diffuse Glioma
										0.0908855	Diffuse Glioma
										0.0561375	Diffuse Glioma
										-0.106828	Diffuse Glioma
										-0.0954297	Diffuse Glioma
										-0.0876241	Diffuse Glioma
										-0.279372	Diffuse Glioma
										0.0163811	Diffuse Glioma
										0.279322	Diffuse Glioma
										0.0778094	Diffuse Glioma
										-0.235486	Diffuse Glioma
										-0.254249	Diffuse Glioma
										0.0612388	Diffuse Glioma
										0.180064	Diffuse Glioma
										0.0548099	Diffuse Glioma
										-0.0553395	Diffuse Glioma
										-0.11678	Diffuse Glioma
										0.0349621	Diffuse Glioma
										-0.200677	Diffuse Glioma
										0.134541	Diffuse Glioma
										0.284713	Diffuse Glioma
										-0.0143297	Diffuse Glioma
										-0.0164333	Diffuse Glioma
										-0.0905225	Diffuse Glioma
										-0.157033	Diffuse Glioma
										0.0360697	Diffuse Glioma
										0.178125	Diffuse Glioma
										0.0114295	Diffuse Glioma
										-0.0258792	Diffuse Glioma
										0.308136	Diffuse Glioma
										-0.334594	Diffuse Glioma
										-0.0958467	Diffuse Glioma
										-0.0236909	Embryonal Tumor (n=10)
										-0.082066	Embryonal Tumor
										-0.110471	Embryonal Tumor
										-0.2785	Embryonal Tumor
										0.00772983	Embryonal Tumor
										-0.0193483	Embryonal Tumor
										0.00606558	Embryonal Tumor
										0.0370346	Embryonal Tumor
										-0.000398777	Embryonal Tumor
										0.0670655	Embryonal Tumor
										-0.0785966	Endometrial Carcinoma (n=20)
										-0.135958	Endometrial Carcinoma
										-0.181604	Endometrial Carcinoma
										-0.245604	Endometrial Carcinoma
										-0.424117	Endometrial Carcinoma
										-0.355989	Endometrial Carcinoma
										-0.210988	Endometrial Carcinoma
										-0.0665881	Endometrial Carcinoma
										-0.0504745	Endometrial Carcinoma
										-0.0638165	Endometrial Carcinoma
										0.0383391	Endometrial Carcinoma
										0.668061	Endometrial Carcinoma
										-0.0753964	Endometrial Carcinoma
										0.0163351	Endometrial Carcinoma
										-0.129108	Endometrial Carcinoma
										-0.195745	Endometrial Carcinoma
										0.0890509	Endometrial Carcinoma
										0.0922601	Endometrial Carcinoma
										0.188303	Endometrial Carcinoma
										-0.107225	Endometrial Carcinoma
										0.0910587	Esophageal Squamous Cell Carcinoma (n=22)
										-0.140074	Esophageal Squamous Cell Carcinoma
										0.092318	Esophageal Squamous Cell Carcinoma
										-0.0447461	Esophageal Squamous Cell Carcinoma
										-0.0591467	Esophageal Squamous Cell Carcinoma
										-0.110063	Esophageal Squamous Cell Carcinoma
										0.0641933	Esophageal Squamous Cell Carcinoma
										-0.0429711	Esophageal Squamous Cell Carcinoma
										-0.094377	Esophageal Squamous Cell Carcinoma
										0.096719	Esophageal Squamous Cell Carcinoma
										-0.0642106	Esophageal Squamous Cell Carcinoma
										-0.0297279	Esophageal Squamous Cell Carcinoma
										-0.0680082	Esophageal Squamous Cell Carcinoma
										-0.141325	Esophageal Squamous Cell Carcinoma
										0.0649553	Esophageal Squamous Cell Carcinoma
										0.0882563	Esophageal Squamous Cell Carcinoma
										-0.0286931	Esophageal Squamous Cell Carcinoma
										-0.0392205	Esophageal Squamous Cell Carcinoma
										0.069508	Esophageal Squamous Cell Carcinoma
										-0.110167	Esophageal Squamous Cell Carcinoma
										-0.144494	Esophageal Squamous Cell Carcinoma
										-0.27307	Esophageal Squamous Cell Carcinoma
										0.0561341	Esophagogastric Adenocarcinoma (n=26)
										-0.164225	Esophagogastric Adenocarcinoma
										0.336731	Esophagogastric Adenocarcinoma
										-0.450275	Esophagogastric Adenocarcinoma
										-0.203162	Esophagogastric Adenocarcinoma
										-0.467668	Esophagogastric Adenocarcinoma
										-0.283412	Esophagogastric Adenocarcinoma
										0.064423	Esophagogastric Adenocarcinoma
										-0.233752	Esophagogastric Adenocarcinoma
										0.00575097	Esophagogastric Adenocarcinoma
										-0.102435	Esophagogastric Adenocarcinoma
										-0.122346	Esophagogastric Adenocarcinoma
										-0.224594	Esophagogastric Adenocarcinoma
										-0.35497	Esophagogastric Adenocarcinoma
										-0.111208	Esophagogastric Adenocarcinoma
										-0.312912	Esophagogastric Adenocarcinoma
										-0.279157	Esophagogastric Adenocarcinoma
										0.0394075	Esophagogastric Adenocarcinoma
										-0.00958455	Esophagogastric Adenocarcinoma
										-0.0140578	Esophagogastric Adenocarcinoma
										0.0454984	Esophagogastric Adenocarcinoma
										0.146969	Esophagogastric Adenocarcinoma
										0.00472159	Esophagogastric Adenocarcinoma
										-0.441667	Esophagogastric Adenocarcinoma
										0.0703179	Esophagogastric Adenocarcinoma
										-0.00424818	Esophagogastric Adenocarcinoma
										-0.00074157	Ewing Sarcoma (n=10)
										0.0614329	Ewing Sarcoma
										-0.293123	Ewing Sarcoma
										-0.0961168	Ewing Sarcoma
										-0.0730525	Ewing Sarcoma
										-0.0419574	Ewing Sarcoma
										0.133137	Ewing Sarcoma
										0.00272418	Ewing Sarcoma
										0.0389611	Ewing Sarcoma
										0.0241691	Ewing Sarcoma
										-0.0332525	Head and Neck Squamous Cell Carcinoma (n=20)
										-0.0923961	Head and Neck Squamous Cell Carcinoma
										0.0641774	Head and Neck Squamous Cell Carcinoma
										-0.0261484	Head and Neck Squamous Cell Carcinoma
										-0.100425	Head and Neck Squamous Cell Carcinoma
										-0.0419374	Head and Neck Squamous Cell Carcinoma
										-0.0292167	Head and Neck Squamous Cell Carcinoma
										-0.105312	Head and Neck Squamous Cell Carcinoma
										-0.0702667	Head and Neck Squamous Cell Carcinoma
										-0.256458	Head and Neck Squamous Cell Carcinoma
										-0.0908545	Head and Neck Squamous Cell Carcinoma
										0.30046	Head and Neck Squamous Cell Carcinoma
										0.190832	Head and Neck Squamous Cell Carcinoma
										0.0433274	Head and Neck Squamous Cell Carcinoma
										-0.159633	Head and Neck Squamous Cell Carcinoma
										-0.0307014	Head and Neck Squamous Cell Carcinoma
										0.138695	Head and Neck Squamous Cell Carcinoma
										0.10865	Head and Neck Squamous Cell Carcinoma
										0.0340199	Head and Neck Squamous Cell Carcinoma
										-0.295414	Head and Neck Squamous Cell Carcinoma
										-0.152507	Hepatocellular Carcinoma (n=16)
										-0.141281	Hepatocellular Carcinoma
										-0.0685911	Hepatocellular Carcinoma
										0.0706811	Hepatocellular Carcinoma
										-0.177768	Hepatocellular Carcinoma
										0.0409057	Hepatocellular Carcinoma
										0.173332	Hepatocellular Carcinoma
										0.149608	Hepatocellular Carcinoma
										0.0461852	Hepatocellular Carcinoma
										-0.0175384	Hepatocellular Carcinoma
										0.144752	Hepatocellular Carcinoma
										0.0396621	Hepatocellular Carcinoma
										-0.0654759	Hepatocellular Carcinoma
										-0.064082	Hepatocellular Carcinoma
										-0.196268	Hepatocellular Carcinoma
										0.239778	Hepatocellular Carcinoma
										-0.136541	Invasive Breast Carcinoma (n=65)
										-0.0524633	Invasive Breast Carcinoma
										-0.135778	Invasive Breast Carcinoma
										-0.145913	Invasive Breast Carcinoma
										-0.0928521	Invasive Breast Carcinoma
										-0.0646815	Invasive Breast Carcinoma
										-0.0707814	Invasive Breast Carcinoma
										0.0912396	Invasive Breast Carcinoma
										0.156472	Invasive Breast Carcinoma
										-0.0912821	Invasive Breast Carcinoma
										0.0571123	Invasive Breast Carcinoma
										-0.304776	Invasive Breast Carcinoma
										-0.11914	Invasive Breast Carcinoma
										-0.121602	Invasive Breast Carcinoma
										0.113855	Invasive Breast Carcinoma
										-0.144945	Invasive Breast Carcinoma
										0.0280838	Invasive Breast Carcinoma
										-0.119558	Invasive Breast Carcinoma
										-0.220248	Invasive Breast Carcinoma
										-0.342601	Invasive Breast Carcinoma
										-0.267808	Invasive Breast Carcinoma
										-0.372652	Invasive Breast Carcinoma
										-8.92e-05	Invasive Breast Carcinoma
										-0.286167	Invasive Breast Carcinoma
										-0.14594	Invasive Breast Carcinoma
										-0.142468	Invasive Breast Carcinoma
										-0.0952176	Invasive Breast Carcinoma
										-0.120406	Invasive Breast Carcinoma
										-0.0534512	Invasive Breast Carcinoma
										-0.175383	Invasive Breast Carcinoma
										-0.141867	Invasive Breast Carcinoma
										-0.28802	Invasive Breast Carcinoma
										0.0785151	Invasive Breast Carcinoma
										-0.0106035	Invasive Breast Carcinoma
										-0.157747	Invasive Breast Carcinoma
										-0.145764	Invasive Breast Carcinoma
										-0.278355	Invasive Breast Carcinoma
										-0.0795849	Invasive Breast Carcinoma
										0.0670247	Invasive Breast Carcinoma
										-0.0576446	Invasive Breast Carcinoma
										0.00975389	Invasive Breast Carcinoma
										-0.0365044	Invasive Breast Carcinoma
										0.0476813	Invasive Breast Carcinoma
										-0.118768	Invasive Breast Carcinoma
										-0.0609544	Invasive Breast Carcinoma
										0.0437493	Invasive Breast Carcinoma
										-0.00862667	Invasive Breast Carcinoma
										-0.209255	Invasive Breast Carcinoma
										-0.455409	Invasive Breast Carcinoma
										-0.163071	Invasive Breast Carcinoma
										-0.0536716	Invasive Breast Carcinoma
										0.0326871	Invasive Breast Carcinoma
										-0.025043	Invasive Breast Carcinoma
										-0.105384	Invasive Breast Carcinoma
										-0.0295664	Invasive Breast Carcinoma
										-0.288462	Invasive Breast Carcinoma
										-0.212852	Invasive Breast Carcinoma
										-0.157162	Invasive Breast Carcinoma
										-0.289295	Invasive Breast Carcinoma
										-0.0275329	Invasive Breast Carcinoma
										-0.0435028	Invasive Breast Carcinoma
										-0.0376634	Invasive Breast Carcinoma
										-0.304922	Invasive Breast Carcinoma
										0.0639065	Invasive Breast Carcinoma
										-0.27974	Invasive Breast Carcinoma
										-0.086185	Lung Neuroendocrine Tumor (n=21)
										-0.164718	Lung Neuroendocrine Tumor
										-0.282093	Lung Neuroendocrine Tumor
										-0.162036	Lung Neuroendocrine Tumor
										-0.217989	Lung Neuroendocrine Tumor
										-0.145018	Lung Neuroendocrine Tumor
										0.0363927	Lung Neuroendocrine Tumor
										-0.107661	Lung Neuroendocrine Tumor
										-0.191437	Lung Neuroendocrine Tumor
										-0.162335	Lung Neuroendocrine Tumor
										-0.192755	Lung Neuroendocrine Tumor
										-0.122568	Lung Neuroendocrine Tumor
										-0.0671503	Lung Neuroendocrine Tumor
										0.0532427	Lung Neuroendocrine Tumor
										-0.0371555	Lung Neuroendocrine Tumor
										-0.404697	Lung Neuroendocrine Tumor
										-0.125513	Lung Neuroendocrine Tumor
										-0.186869	Lung Neuroendocrine Tumor
										-0.171415	Lung Neuroendocrine Tumor
										-0.121252	Lung Neuroendocrine Tumor
										-0.124682	Lung Neuroendocrine Tumor
										-0.393477	Mature B-Cell Neoplasms (n=26)
										-0.129969	Mature B-Cell Neoplasms
										0.141038	Mature B-Cell Neoplasms
										-0.162098	Mature B-Cell Neoplasms
										-0.192081	Mature B-Cell Neoplasms
										-0.240288	Mature B-Cell Neoplasms
										0.746747	Mature B-Cell Neoplasms
										-0.0902131	Mature B-Cell Neoplasms
										0.0161733	Mature B-Cell Neoplasms
										-0.0941671	Mature B-Cell Neoplasms
										0.287512	Mature B-Cell Neoplasms
										0.0830853	Mature B-Cell Neoplasms
										-0.110657	Mature B-Cell Neoplasms
										-0.110947	Mature B-Cell Neoplasms
										-0.0491731	Mature B-Cell Neoplasms
										-0.0125433	Mature B-Cell Neoplasms
										0.0930772	Mature B-Cell Neoplasms
										-0.215772	Mature B-Cell Neoplasms
										0.0205122	Mature B-Cell Neoplasms
										-0.09335	Mature B-Cell Neoplasms
										-0.102037	Mature B-Cell Neoplasms
										0.0728167	Mature B-Cell Neoplasms
										-0.25063	Mature B-Cell Neoplasms
										-0.245313	Mature B-Cell Neoplasms
										-0.126898	Mature B-Cell Neoplasms
										0.484145	Mature B-Cell Neoplasms
										-0.0914298	Melanoma (n=44)
										-0.0268862	Melanoma
										-0.437857	Melanoma
										-0.04163	Melanoma
										-0.151816	Melanoma
										-0.0556444	Melanoma
										-0.00905172	Melanoma
										-0.148336	Melanoma
										-0.470994	Melanoma
										-0.16707	Melanoma
										-0.0837124	Melanoma
										-0.0732415	Melanoma
										-0.158289	Melanoma
										-0.10374	Melanoma
										-0.202011	Melanoma
										-0.212947	Melanoma
										-0.102781	Melanoma
										-0.0246774	Melanoma
										-0.178924	Melanoma
										-0.127838	Melanoma
										0.0911279	Melanoma
										-0.217828	Melanoma
										-0.0565373	Melanoma
										-0.178367	Melanoma
										-0.142976	Melanoma
										-0.107446	Melanoma
										-0.130288	Melanoma
										-0.117381	Melanoma
										-0.295441	Melanoma
										-0.190494	Melanoma
										-0.130368	Melanoma
										-0.268039	Melanoma
										-0.231894	Melanoma
										0.00127817	Melanoma
										-0.218614	Melanoma
										0.0780777	Melanoma
										0.0336891	Melanoma
										-0.154129	Melanoma
										-0.205379	Melanoma
										-0.0523336	Melanoma
										-0.301866	Melanoma
										-0.140534	Melanoma
										-0.0560621	Melanoma
										-0.227832	Melanoma
										-0.0555355	Neuroblastoma (n=9)
										0.0330142	Neuroblastoma
										-0.0622106	Neuroblastoma
										0.120204	Neuroblastoma
										0.129993	Neuroblastoma
										-0.203636	Neuroblastoma
										0.128262	Neuroblastoma
										0.0257886	Neuroblastoma
										-0.0607751	Neuroblastoma
										0.223872	Non-Cancerous (n=8)
										-0.0651728	Non-Cancerous
										-0.0072763	Non-Cancerous
										-0.0742221	Non-Cancerous
										-0.149992	Non-Cancerous
										-0.209503	Non-Cancerous
										0.389646	Non-Cancerous
										-0.167631	Non-Cancerous
										0.284246	Non-Small Cell Lung Cancer (n=101)
										-0.0493554	Non-Small Cell Lung Cancer
										-0.171211	Non-Small Cell Lung Cancer
										-0.0438708	Non-Small Cell Lung Cancer
										-0.0246569	Non-Small Cell Lung Cancer
										0.00578222	Non-Small Cell Lung Cancer
										-0.13771	Non-Small Cell Lung Cancer
										-0.112921	Non-Small Cell Lung Cancer
										-0.0537106	Non-Small Cell Lung Cancer
										-0.18878	Non-Small Cell Lung Cancer
										-0.144748	Non-Small Cell Lung Cancer
										-0.207454	Non-Small Cell Lung Cancer
										-0.107654	Non-Small Cell Lung Cancer
										-0.00752193	Non-Small Cell Lung Cancer
										-0.0294079	Non-Small Cell Lung Cancer
										-0.30132	Non-Small Cell Lung Cancer
										0.00285547	Non-Small Cell Lung Cancer
										-0.104455	Non-Small Cell Lung Cancer
										-0.0231915	Non-Small Cell Lung Cancer
										-0.0165785	Non-Small Cell Lung Cancer
										-0.177077	Non-Small Cell Lung Cancer
										-0.0656602	Non-Small Cell Lung Cancer
										0.124111	Non-Small Cell Lung Cancer
										-0.119435	Non-Small Cell Lung Cancer
										0.234446	Non-Small Cell Lung Cancer
										0.0219231	Non-Small Cell Lung Cancer
										-0.150952	Non-Small Cell Lung Cancer
										-0.244507	Non-Small Cell Lung Cancer
										0.0695101	Non-Small Cell Lung Cancer
										-0.129258	Non-Small Cell Lung Cancer
										-0.212854	Non-Small Cell Lung Cancer
										-0.0854921	Non-Small Cell Lung Cancer
										-0.0383044	Non-Small Cell Lung Cancer
										0.201711	Non-Small Cell Lung Cancer
										-0.152773	Non-Small Cell Lung Cancer
										-0.248908	Non-Small Cell Lung Cancer
										0.0657714	Non-Small Cell Lung Cancer
										-0.0671393	Non-Small Cell Lung Cancer
										0.0542655	Non-Small Cell Lung Cancer
										0.0115169	Non-Small Cell Lung Cancer
										0.00657914	Non-Small Cell Lung Cancer
										-0.0225476	Non-Small Cell Lung Cancer
										-0.0197705	Non-Small Cell Lung Cancer
										0.039917	Non-Small Cell Lung Cancer
										-0.096523	Non-Small Cell Lung Cancer
										0.0560344	Non-Small Cell Lung Cancer
										0.185355	Non-Small Cell Lung Cancer
										0.00862949	Non-Small Cell Lung Cancer
										-0.0163241	Non-Small Cell Lung Cancer
										0.105983	Non-Small Cell Lung Cancer
										-0.195979	Non-Small Cell Lung Cancer
										-0.360125	Non-Small Cell Lung Cancer
										-0.351686	Non-Small Cell Lung Cancer
										-0.092796	Non-Small Cell Lung Cancer
										0.0533233	Non-Small Cell Lung Cancer
										-0.158664	Non-Small Cell Lung Cancer
										0.148239	Non-Small Cell Lung Cancer
										-0.135909	Non-Small Cell Lung Cancer
										-0.104192	Non-Small Cell Lung Cancer
										-0.19078	Non-Small Cell Lung Cancer
										0.126949	Non-Small Cell Lung Cancer
										-0.0405237	Non-Small Cell Lung Cancer
										0.183902	Non-Small Cell Lung Cancer
										0.0310428	Non-Small Cell Lung Cancer
										0.0305439	Non-Small Cell Lung Cancer
										-0.0136243	Non-Small Cell Lung Cancer
										-0.0335375	Non-Small Cell Lung Cancer
										-0.148832	Non-Small Cell Lung Cancer
										-0.0467614	Non-Small Cell Lung Cancer
										-0.228742	Non-Small Cell Lung Cancer
										-0.0862217	Non-Small Cell Lung Cancer
										-0.15804	Non-Small Cell Lung Cancer
										-0.0826041	Non-Small Cell Lung Cancer
										-0.0904324	Non-Small Cell Lung Cancer
										0.000879037	Non-Small Cell Lung Cancer
										0.0769915	Non-Small Cell Lung Cancer
										-0.0707473	Non-Small Cell Lung Cancer
										-0.0852518	Non-Small Cell Lung Cancer
										-0.0856595	Non-Small Cell Lung Cancer
										-0.21211	Non-Small Cell Lung Cancer
										-0.104205	Non-Small Cell Lung Cancer
										0.225879	Non-Small Cell Lung Cancer
										-0.00219911	Non-Small Cell Lung Cancer
										-0.151125	Non-Small Cell Lung Cancer
										-0.015	Non-Small Cell Lung Cancer
										-0.104455	Non-Small Cell Lung Cancer
										0.0129694	Non-Small Cell Lung Cancer
										-0.0293101	Non-Small Cell Lung Cancer
										-0.149885	Non-Small Cell Lung Cancer
										0.110019	Non-Small Cell Lung Cancer
										-0.0204286	Non-Small Cell Lung Cancer
										-0.0301728	Non-Small Cell Lung Cancer
										-0.209218	Non-Small Cell Lung Cancer
										-0.197492	Non-Small Cell Lung Cancer
										-0.0618317	Non-Small Cell Lung Cancer
										0.243763	Non-Small Cell Lung Cancer
										-0.277289	Non-Small Cell Lung Cancer
										-0.151694	Non-Small Cell Lung Cancer
										-0.189707	Non-Small Cell Lung Cancer
										-0.160613	Non-Small Cell Lung Cancer
										0.109256	Non-Small Cell Lung Cancer
										0.137969	Osteosarcoma (n=5)
										0.0601848	Osteosarcoma
										-0.386344	Osteosarcoma
										-0.111861	Osteosarcoma
										0.0940052	Osteosarcoma
										-0.314072	Ovarian Epithelial Tumor (n=35)
										-0.20017	Ovarian Epithelial Tumor
										-0.299582	Ovarian Epithelial Tumor
										-0.147925	Ovarian Epithelial Tumor
										0.0383251	Ovarian Epithelial Tumor
										0.086452	Ovarian Epithelial Tumor
										-0.0170825	Ovarian Epithelial Tumor
										-0.0471553	Ovarian Epithelial Tumor
										0.0108868	Ovarian Epithelial Tumor
										-0.067417	Ovarian Epithelial Tumor
										0.116559	Ovarian Epithelial Tumor
										0.0595881	Ovarian Epithelial Tumor
										-0.174864	Ovarian Epithelial Tumor
										0.0121728	Ovarian Epithelial Tumor
										0.0218344	Ovarian Epithelial Tumor
										-0.144723	Ovarian Epithelial Tumor
										-0.119061	Ovarian Epithelial Tumor
										0.00365059	Ovarian Epithelial Tumor
										-0.111813	Ovarian Epithelial Tumor
										-0.086771	Ovarian Epithelial Tumor
										-0.116275	Ovarian Epithelial Tumor
										-0.0895509	Ovarian Epithelial Tumor
										-0.237766	Ovarian Epithelial Tumor
										-0.329161	Ovarian Epithelial Tumor
										-0.373284	Ovarian Epithelial Tumor
										-0.153385	Ovarian Epithelial Tumor
										0.171771	Ovarian Epithelial Tumor
										-0.137811	Ovarian Epithelial Tumor
										-0.0962708	Ovarian Epithelial Tumor
										-0.253906	Ovarian Epithelial Tumor
										-0.00501615	Ovarian Epithelial Tumor
										-0.151517	Ovarian Epithelial Tumor
										-0.203158	Ovarian Epithelial Tumor
										-0.0116284	Ovarian Epithelial Tumor
										-0.2811	Ovarian Epithelial Tumor
										0.134507	Pancreatic Adenocarcinoma (n=28)
										-0.0724097	Pancreatic Adenocarcinoma
										-0.237965	Pancreatic Adenocarcinoma
										-0.140783	Pancreatic Adenocarcinoma
										0.144077	Pancreatic Adenocarcinoma
										-0.311724	Pancreatic Adenocarcinoma
										0.0246161	Pancreatic Adenocarcinoma
										-0.056001	Pancreatic Adenocarcinoma
										-0.115737	Pancreatic Adenocarcinoma
										-0.508825	Pancreatic Adenocarcinoma
										-0.0127723	Pancreatic Adenocarcinoma
										0.0612002	Pancreatic Adenocarcinoma
										-0.0221728	Pancreatic Adenocarcinoma
										-0.0277318	Pancreatic Adenocarcinoma
										-0.177055	Pancreatic Adenocarcinoma
										0.23305	Pancreatic Adenocarcinoma
										-0.242462	Pancreatic Adenocarcinoma
										-0.0778454	Pancreatic Adenocarcinoma
										-0.218635	Pancreatic Adenocarcinoma
										-0.114761	Pancreatic Adenocarcinoma
										-0.100372	Pancreatic Adenocarcinoma
										0.129643	Pancreatic Adenocarcinoma
										-0.345706	Pancreatic Adenocarcinoma
										-0.511615	Pancreatic Adenocarcinoma
										0.00901192	Pancreatic Adenocarcinoma
										0.0472759	Pancreatic Adenocarcinoma
										0.0221361	Pancreatic Adenocarcinoma
										-0.435817	Pancreatic Adenocarcinoma
										-0.0782779	Pleural Mesothelioma (n=6)
										0.307674	Pleural Mesothelioma
										-0.0756636	Pleural Mesothelioma
										-0.00422593	Pleural Mesothelioma
										-0.269692	Pleural Mesothelioma
										0.135917	Pleural Mesothelioma
										-0.181227	Prostate Adenocarcinoma (n=6)
										0.128932	Prostate Adenocarcinoma
										-0.260667	Prostate Adenocarcinoma
										-0.130027	Prostate Adenocarcinoma
										0.0211114	Prostate Adenocarcinoma
										0.0611496	Prostate Adenocarcinoma
										0.00498428	Renal Cell Carcinoma (n=27)
										0.0602751	Renal Cell Carcinoma
										-0.289466	Renal Cell Carcinoma
										-0.0177442	Renal Cell Carcinoma
										-0.138462	Renal Cell Carcinoma
										-0.136805	Renal Cell Carcinoma
										-0.0170151	Renal Cell Carcinoma
										0.395174	Renal Cell Carcinoma
										-0.200046	Renal Cell Carcinoma
										-0.18847	Renal Cell Carcinoma
										-0.0889976	Renal Cell Carcinoma
										-0.0534681	Renal Cell Carcinoma
										-0.203645	Renal Cell Carcinoma
										0.0960986	Renal Cell Carcinoma
										0.225782	Renal Cell Carcinoma
										-0.387535	Renal Cell Carcinoma
										0.0468839	Renal Cell Carcinoma
										-0.0651104	Renal Cell Carcinoma
										0.131363	Renal Cell Carcinoma
										0.0645119	Renal Cell Carcinoma
										-0.0132951	Renal Cell Carcinoma
										-0.145826	Renal Cell Carcinoma
										-0.222564	Renal Cell Carcinoma
										0.0508484	Renal Cell Carcinoma
										-0.271081	Renal Cell Carcinoma
										0.0156627	Renal Cell Carcinoma
										-0.0289515	Renal Cell Carcinoma
										-0.264934	Rhabdoid Cancer (n=7)
										-0.10512	Rhabdoid Cancer
										-0.0946781	Rhabdoid Cancer
										-0.124226	Rhabdoid Cancer
										0.109082	Rhabdoid Cancer
										0.0207094	Rhabdoid Cancer
										-0.0301096	Rhabdoid Cancer
										-0.0370375	Rhabdomyosarcoma (n=8)
										-0.115637	Rhabdomyosarcoma
										-0.112255	Rhabdomyosarcoma
										-0.0279457	Rhabdomyosarcoma
										-0.19521	Rhabdomyosarcoma
										-0.156633	Rhabdomyosarcoma
										-0.173138	Rhabdomyosarcoma
										0.0385388	Rhabdomyosarcoma
										0.00476639	SMARCA4-deficient undifferentiated tumor (n=4)
										-0.0694505	SMARCA4-deficient undifferentiated tumor
										-0.313683	SMARCA4-deficient undifferentiated tumor
										-0.0229309	SMARCA4-deficient undifferentiated tumor
										-0.636919	Synovial Sarcoma (n=4)
										-0.0892417	Synovial Sarcoma
										0.149281	Synovial Sarcoma
										-0.499914	Synovial Sarcoma

## Sheet: Figure 3 raw data
	Figure 3C
	qPCR													qPCR												qPCR												qPCR
	HS-SY-II													SYO-1												Yamato												FUJI
			Sample Name	Target Name	Cт				Sample Name	Target Name	Cт					Sample Name	Target Name	Cт				Sample Name	Target Name	Cт				Sample Name	Target Name	Cт				Sample Name	Target Name	Cт				Sample Name	Target Name	Cт				Sample Name	Target Name	Cт
	plate A	Rep#1	No Rx	SMARCE1	22.6328		plate B	Rep#1	No Rx	ARID1A	22.3595			plate A	Rep#1	No Rx	SMARCE1	23.2213		plate B	Rep#1	No Rx	BAF47	20.4703		plate A	Rep#1	No Rx	ARID1A	21.7278		plate B	Rep#1	No Rx	SMARCE1	22.4853		plate A	Rep#1	No Rx	SMARCE1	23.1412		plate B	Rep#1	No Rx	BAF47	23.4364
		Rep#2	No Rx	SMARCE1	22.4795			Rep#2	No Rx	ARID1A	22.3734				Rep#2	No Rx	SMARCE1	23.1403			Rep#2	No Rx	BAF47	20.4579			Rep#2	No Rx	ARID1A	21.5529			Rep#2	No Rx	SMARCE1	22.4091			Rep#2	No Rx	SMARCE1	22.4327			Rep#2	No Rx	BAF47	24.0382
		Rep#3	No Rx	SMARCE1	22.5203			Rep#3	No Rx	ARID1A	22.3757				Rep#3	No Rx	SMARCE1	23.1551			Rep#3	No Rx	BAF47	20.5406			Rep#3	No Rx	ARID1A	21.0198			Rep#3	No Rx	SMARCE1	22.377			Rep#3	No Rx	SMARCE1	23.0168			Rep#3	No Rx	BAF47	23.9933
		Rep#1	No Rx	BAF47	22.3056			Rep#1	No Rx	BRD9	24.2934				Rep#1	No Rx	ARID1A	21.3864			Rep#1	No Rx	PBRM1	25.6629			Rep#1	No Rx	BAF47	22.9084			Rep#1	No Rx	BRD9	21.3204			Rep#1	No Rx	ARID1A	22.2931			Rep#1	No Rx	PBRM1	22.4519
		Rep#2	No Rx	BAF47	22.2752			Rep#2	No Rx	BRD9	24.2834				Rep#2	No Rx	ARID1A	21.4081			Rep#2	No Rx	PBRM1	25.7449			Rep#2	No Rx	BAF47	22.8843			Rep#2	No Rx	BRD9	21.3138			Rep#2	No Rx	ARID1A	22.3029			Rep#2	No Rx	PBRM1	22.4945
		Rep#3	No Rx	BAF47	22.2497			Rep#3	No Rx	BRD9	24.2349				Rep#3	No Rx	ARID1A	21.3892			Rep#3	No Rx	PBRM1	25.7646			Rep#3	No Rx	BAF47	22.8835			Rep#3	No Rx	BRD9	21.3223			Rep#3	No Rx	ARID1A	22.2169			Rep#3	No Rx	PBRM1	22.6288
		Rep#1	No Rx	PBRM1	24.3931			Rep#1	No Rx	ACTB	17.1026				Rep#1	No Rx	BRD9	25.3161			Rep#1	No Rx	ACTB	17.9646			Rep#1	No Rx	PBRM1	23.926			Rep#1	No Rx	ACTB	17.1734			Rep#1	No Rx	BRD9	24.8962			Rep#1	No Rx	ACTB	17.4298
		Rep#2	No Rx	PBRM1	24.3626			Rep#2	No Rx	ACTB	17.089				Rep#2	No Rx	BRD9	25.304			Rep#2	No Rx	ACTB	18.2549			Rep#2	No Rx	PBRM1	23.9724			Rep#2	No Rx	ACTB	17.1418			Rep#2	No Rx	BRD9	24.9446			Rep#2	No Rx	ACTB	17.4602
		Rep#3	No Rx	PBRM1	24.337			Rep#3	No Rx	ACTB	17.0866				Rep#3	No Rx	BRD9	25.3531			Rep#3	No Rx	ACTB	17.9518			Rep#3	No Rx	PBRM1	23.9718			Rep#3	No Rx	ACTB	17.2198			Rep#3	No Rx	BRD9	24.9747			Rep#3	No Rx	ACTB	17.4593
		Rep#1	No Rx	ACTB	15.7733			Rep#1	12h	ARID1A	22.467				Rep#1	No Rx	ACTB	18.3821			Rep#1	12h	BAF47	20.1298			Rep#1	No Rx	ACTB	16.9935			Rep#1	12h	SMARCE1	22.1777			Rep#1	No Rx	ACTB	17.2489			Rep#1	12h	BAF47	24.1834
		Rep#2	No Rx	ACTB	15.8528			Rep#2	12h	ARID1A	21.6805				Rep#2	No Rx	ACTB	18.0174			Rep#2	12h	BAF47	20.2142			Rep#2	No Rx	ACTB	16.9395			Rep#2	12h	SMARCE1	22.2048			Rep#2	No Rx	ACTB	17.1471			Rep#2	12h	BAF47	24.1293
		Rep#3	No Rx	ACTB	15.9011			Rep#3	12h	ARID1A	22.4831				Rep#3	No Rx	ACTB	18.0181			Rep#3	12h	BAF47	20.184			Rep#3	No Rx	ACTB	16.9806			Rep#3	12h	SMARCE1	22.3294			Rep#3	No Rx	ACTB	17.2287			Rep#3	12h	BAF47	24.1254
		Rep#1	12h	SMARCE1	21.8954			Rep#1	12h	BRD9	24.0305				Rep#1	12h	SMARCE1	23.0321			Rep#1	12h	PBRM1	25.4189			Rep#1	12h	ARID1A	20.9791			Rep#1	12h	BRD9	21.341			Rep#1	12h	SMARCE1	23.0757			Rep#1	12h	PBRM1	22.406
		Rep#2	12h	SMARCE1	22.0236			Rep#2	12h	BRD9	24.0627				Rep#2	12h	SMARCE1	23.0406			Rep#2	12h	PBRM1	25.4119			Rep#2	12h	ARID1A	21.0297			Rep#2	12h	BRD9	21.3516			Rep#2	12h	SMARCE1	23.1794			Rep#2	12h	PBRM1	22.4395
		Rep#3	12h	SMARCE1	22.4471			Rep#3	12h	BRD9	24.0771				Rep#3	12h	SMARCE1	23.0891			Rep#3	12h	PBRM1	25.4237			Rep#3	12h	ARID1A	20.9354			Rep#3	12h	BRD9	21.3938			Rep#3	12h	SMARCE1	23.1345			Rep#3	12h	PBRM1	22.4266
		Rep#1	12h	BAF47	21.1553			Rep#1	12h	ACTB	16.7918				Rep#1	12h	ARID1A	21.4119			Rep#1	12h	ACTB	17.891			Rep#1	12h	BAF47	21.683			Rep#1	12h	ACTB	17.0042			Rep#1	12h	ARID1A	23.0111			Rep#1	12h	ACTB	17.2041
		Rep#2	12h	BAF47	21.115			Rep#2	12h	ACTB	16.8153				Rep#2	12h	ARID1A	21.243			Rep#2	12h	ACTB	17.9385			Rep#2	12h	BAF47	21.7653			Rep#2	12h	ACTB	17.128			Rep#2	12h	ARID1A	23.056			Rep#2	12h	ACTB	17.2938
		Rep#3	12h	BAF47	21.1695			Rep#3	12h	ACTB	16.6815				Rep#3	12h	ARID1A	21.2716			Rep#3	12h	ACTB	17.8951			Rep#3	12h	BAF47	21.8061			Rep#3	12h	ACTB	17.0036			Rep#3	12h	ARID1A	23.0972			Rep#3	12h	ACTB	17.2414
		Rep#1	12h	PBRM1	24.328			Rep#1	24h	ARID1A	22.832				Rep#1	12h	BRD9	24.9732			Rep#1	24h	BAF47	20.2287			Rep#1	12h	PBRM1	23.23			Rep#1	24h	SMARCE1	21.6782			Rep#1	12h	BRD9	24.9294			Rep#1	24h	BAF47	25.2903
		Rep#2	12h	PBRM1	24.3319			Rep#2	24h	ARID1A	22.7877				Rep#2	12h	BRD9	24.959			Rep#2	24h	BAF47	20.2897			Rep#2	12h	PBRM1	23.2223			Rep#2	24h	SMARCE1	21.7609			Rep#2	12h	BRD9	24.9541			Rep#2	24h	BAF47	25.3309
		Rep#3	12h	PBRM1	24.2848			Rep#3	24h	ARID1A	22.0342				Rep#3	12h	BRD9	24.9325			Rep#3	24h	BAF47	20.2965			Rep#3	12h	PBRM1	23.8009			Rep#3	24h	SMARCE1	21.8602			Rep#3	12h	BRD9	24.9555			Rep#3	24h	BAF47	25.2742
		Rep#1	12h	ACTB	15.4672			Rep#1	24h	BRD9	24.6516				Rep#1	12h	ACTB	17.9293			Rep#1	24h	PBRM1	25.5518			Rep#1	12h	ACTB	16.7083			Rep#1	24h	BRD9	21.6748			Rep#1	12h	ACTB	17.032			Rep#1	24h	PBRM1	23.1468
		Rep#2	12h	ACTB	15.5703			Rep#2	24h	BRD9	24.5743				Rep#2	12h	ACTB	17.9417			Rep#2	24h	PBRM1	25.467			Rep#2	12h	ACTB	16.8025			Rep#2	24h	BRD9	21.6206			Rep#2	12h	ACTB	17.0289			Rep#2	24h	PBRM1	23.0755
		Rep#3	12h	ACTB	15.2835			Rep#3	24h	BRD9	24.5912				Rep#3	12h	ACTB	17.8465			Rep#3	24h	PBRM1	25.4275			Rep#3	12h	ACTB	16.6106			Rep#3	24h	BRD9	21.6564			Rep#3	12h	ACTB	17.0232			Rep#3	24h	PBRM1	23.1118
		Rep#1	24h	SMARCE1	22.8787			Rep#1	24h	ACTB	17.639				Rep#1	24h	SMARCE1	22.9664			Rep#1	24h	ACTB	18.1483			Rep#1	24h	ARID1A	21.1697			Rep#1	24h	ACTB	17.4382			Rep#1	24h	SMARCE1	23.6613			Rep#1	24h	ACTB	18.8992
		Rep#2	24h	SMARCE1	22.9354			Rep#2	24h	ACTB	17.6347				Rep#2	24h	SMARCE1	22.9761			Rep#2	24h	ACTB	18.3344			Rep#2	24h	ARID1A	21.3624			Rep#2	24h	ACTB	17.4554			Rep#2	24h	SMARCE1	23.755			Rep#2	24h	ACTB	18.9309
		Rep#3	24h	SMARCE1	22.9298			Rep#3	24h	ACTB	17.6174				Rep#3	24h	SMARCE1	23.0157			Rep#3	24h	ACTB	18.2217			Rep#3	24h	ARID1A	22.0947			Rep#3	24h	ACTB	17.4171			Rep#3	24h	SMARCE1	23.7566			Rep#3	24h	ACTB	18.8256
		Rep#1	24h	BAF47	22.1158			Rep#1	36h	ARID1A	23.0046				Rep#1	24h	ARID1A	21.3239			Rep#1	36h	BAF47	21.156			Rep#1	24h	BAF47	22.3854			Rep#1	36h	SMARCE1	22.6053			Rep#1	24h	ARID1A	23.8259			Rep#1	36h	BAF47	25.0889
		Rep#2	24h	BAF47	21.5106			Rep#2	36h	ARID1A	22.9548				Rep#2	24h	ARID1A	21.3003			Rep#2	36h	BAF47	20.988			Rep#2	24h	BAF47	23.1052			Rep#2	36h	SMARCE1	22.5123			Rep#2	24h	ARID1A	23.813			Rep#2	36h	BAF47	25.1601
		Rep#3	24h	BAF47	22.155			Rep#3	36h	ARID1A	23.0196				Rep#3	24h	ARID1A	21.2811			Rep#3	36h	BAF47	21.2209			Rep#3	24h	BAF47	23.048			Rep#3	36h	SMARCE1	22.5611			Rep#3	24h	ARID1A	23.7655			Rep#3	36h	BAF47	25.1082
		Rep#1	24h	PBRM1	24.768			Rep#1	36h	BRD9	24.9028				Rep#1	24h	BRD9	24.968			Rep#1	36h	PBRM1	26.974			Rep#1	24h	PBRM1	24.2873			Rep#1	36h	BRD9	21.6281			Rep#1	24h	BRD9	25.8944			Rep#1	36h	PBRM1	22.9876
		Rep#2	24h	PBRM1	24.695			Rep#2	36h	BRD9	24.936				Rep#2	24h	BRD9	24.864			Rep#2	36h	PBRM1	26.9257			Rep#2	24h	PBRM1	23.7005			Rep#2	36h	BRD9	21.5068			Rep#2	24h	BRD9	25.769			Rep#2	36h	PBRM1	22.9917
		Rep#3	24h	PBRM1	24.7068			Rep#3	36h	BRD9	24.8538				Rep#3	24h	BRD9	24.9134			Rep#3	36h	PBRM1	26.9658			Rep#3	24h	PBRM1	24.2548			Rep#3	36h	BRD9	21.6106			Rep#3	24h	BRD9	25.7781			Rep#3	36h	PBRM1	23.0021
		Rep#1	24h	ACTB	16.3151			Rep#1	36h	ACTB	17.2194				Rep#1	24h	ACTB	18.3465			Rep#1	36h	ACTB	19.4087			Rep#1	24h	ACTB	17.1071			Rep#1	36h	ACTB	17.6627			Rep#1	24h	ACTB	18.6461			Rep#1	36h	ACTB	18.5678
		Rep#2	24h	ACTB	16.3878			Rep#2	36h	ACTB	17.1967				Rep#2	24h	ACTB	18.3702			Rep#2	36h	ACTB	19.347			Rep#2	24h	ACTB	17.1984			Rep#2	36h	ACTB	17.8007			Rep#2	24h	ACTB	18.6598			Rep#2	36h	ACTB	18.1596
		Rep#3	24h	ACTB	16.3151			Rep#3	36h	ACTB	17.1057				Rep#3	24h	ACTB	18.2942			Rep#3	36h	ACTB	19.3361			Rep#3	24h	ACTB	17.1083			Rep#3	36h	ACTB	17.3592			Rep#3	24h	ACTB	18.6101			Rep#3	36h	ACTB	18.1825
		Rep#1	36h	SMARCE1	22.4028										Rep#1	36h	SMARCE1	23.9097			Rep#1						Rep#1	36h	ARID1A	21.3814									Rep#1	36h	SMARCE1	23.5435
		Rep#2	36h	SMARCE1	22.9477										Rep#2	36h	SMARCE1	23.8998			Rep#2						Rep#2	36h	ARID1A	22.068									Rep#2	36h	SMARCE1	23.5599
		Rep#3	36h	SMARCE1	22.9397										Rep#3	36h	SMARCE1	23.9194			Rep#3						Rep#3	36h	ARID1A	21.4177									Rep#3	36h	SMARCE1	23.6093
		Rep#1	36h	BAF47	22.1634										Rep#1	36h	ARID1A	22.7349			Rep#1						Rep#1	36h	BAF47	23.4669									Rep#1	36h	ARID1A	23.7079
		Rep#2	36h	BAF47	22.1571										Rep#2	36h	ARID1A	22.7583			Rep#2						Rep#2	36h	BAF47	23.424									Rep#2	36h	ARID1A	23.7254
		Rep#3	36h	BAF47	22.1541										Rep#3	36h	ARID1A	22.7271			Rep#3						Rep#3	36h	BAF47	22.8799									Rep#3	36h	ARID1A	23.7548
		Rep#1	36h	PBRM1	24.9445										Rep#1	36h	BRD9	26.0913			Rep#1						Rep#1	36h	PBRM1	24.379									Rep#1	36h	BRD9	25.5644
		Rep#2	36h	PBRM1	24.9327										Rep#2	36h	BRD9	26.0572			Rep#2						Rep#2	36h	PBRM1	24.3918									Rep#2	36h	BRD9	25.5574
		Rep#3	36h	PBRM1	24.945										Rep#3	36h	BRD9	26.1595			Rep#3						Rep#3	36h	PBRM1	24.4133									Rep#3	36h	BRD9	25.5676
		Rep#1	36h	ACTB	15.9379										Rep#1	36h	ACTB	19.2062			Rep#1						Rep#1	36h	ACTB	17.2028									Rep#1	36h	ACTB	17.9748
		Rep#2	36h	ACTB	15.8382										Rep#2	36h	ACTB	19.4506			Rep#2						Rep#2	36h	ACTB	17.2604									Rep#2	36h	ACTB	18.3829
		Rep#3	36h	ACTB	15.7822										Rep#3	36h	ACTB	19.0227			Rep#3						Rep#3	36h	ACTB	17.0651									Rep#3	36h	ACTB	18.3577

## Sheet: Figure 7 raw data
		Figure 7A
		Feature	SYATACtr1	SYATACtr2	SYATACtr3	SYATACun1	SYATACun2	SYATACun3
		Promoter (<=1kb)	34.6528	34.6969	35.495	47.8509	45.3083	45.7242
		Promoter (1-2kb)	4.60129	4.87556	4.85045	4.93148	5.34734	5.05022
		Promoter (2-3kb)	3.41119	3.48437	3.28878	3.22882	3.413	3.35117
		5' UTR	0.171832	0.255265	0.185283	0.197259	0.223194	0.234676
		3' UTR	1.85833	1.92087	1.92562	1.81686	2.01804	1.82108
		1st Exon	1.03099	1.0402	1.072	1.12126	1.09737	1.0138
		Other Exon	1.87743	1.92087	1.82636	1.7961	1.85995	1.83986
		1st Intron	9.65443	9.59158	9.32372	7.16362	7.43978	7.32188
		Other Intron	22.6437	22.374	22.2538	17.5561	18.4042	18.4455
		Downstream (<=300)	0.082734	0.0574346	0.0661726	0.0726744	0.102297	0.0844832
		Distal Intergenic	20.0153	19.783	19.7128	14.265	14.7866	15.1131
		Figure 7B
		Feature	HSATACtr1	HSATACtr2	HSATACtr3	HSATACtr4	HSATACun1	HSATACun2	HSATACun3	HSATACun4
		Promoter (<=1kb)	46.8065	52.5766	52.6323	51.7817	54.6943	54.9211	57.1429	55.4031
		Promoter (1-2kb)	4.18296	3.77899	4.2172	4.22573	4.36681	4.11799	4.06162	4.58274
		Promoter (2-3kb)	2.73729	2.6911	2.50827	2.53014	2.78384	2.55549	2.52101	2.60255
		5' UTR	0.142197	0.143143	0.0964719	0.119221	0.10917	0.146028	0.108932	0.113154
		3' UTR	1.35087	1.25966	1.11632	1.19221	1.20087	1.32886	1.33831	1.21641
		1st Exon	0.876881	0.844546	0.909592	0.914028	0.805131	0.803154	0.840336	0.862801
		Other Exon	1.45752	1.35986	1.37817	1.43065	1.37828	1.38727	1.49393	1.2447
		1st Intron	7.67863	6.81363	6.64278	6.76911	6.44105	6.29381	5.85123	6.26591
		Other Intron	17.3006	14.9442	14.9394	15.1676	14.2058	14.413	13.4454	14.0028
		Downstream (<=300)	0.118497	0.1002	0.0826902	0.0662339	0.095524	0.160631	0.0466853	0.0848656
		Distal Intergenic	17.348	15.4881	15.4768	15.8034	13.9192	13.8727	13.1497	13.6209

## Sheet: Figure 8 tumor sizes raw data
	Figure 8A (HS-SY-II)																						Figure 8B (SYO-1)
	Tumor size (mm3)																						Tumor size (mm3)
	Day of treatment	No Rx	No Rx	No Rx	No Rx	No Rx	No Rx		TAK-981 (25 mg/kg)	TAK-981 (25 mg/kg)	TAK-981 (25 mg/kg)	TAK-981 (25 mg/kg)	TAK-981 (25 mg/kg)		TAK-981 (50 mg/kg)	TAK-981 (50 mg/kg)	TAK-981 (50 mg/kg)	TAK-981 (50 mg/kg)	TAK-981 (50 mg/kg)	TAK-981 (50 mg/kg)				No Rx	No Rx	No Rx	No Rx	No Rx	No Rx	No Rx	No Rx		TAK-981 (25 mg/kg)	TAK-981 (25 mg/kg)	TAK-981 (25 mg/kg)	TAK-981 (25 mg/kg)	TAK-981 (25 mg/kg)	TAK-981 (25 mg/kg)	TAK-981 (25 mg/kg)	TAK-981 (25 mg/kg)		TAK-981 (50 mg/kg)	TAK-981 (50 mg/kg)	TAK-981 (50 mg/kg)	TAK-981 (50 mg/kg)	TAK-981 (50 mg/kg)	TAK-981 (50 mg/kg)	TAK-981 (50 mg/kg)	TAK-981 (50 mg/kg)
	0	162.729	119.965	106.797	140.344	138.28	125.929		126	134.784	119.808	119.965	102.245		158.184	118.8	97.216	116.064	97.526	108.455			0	250.463	161.172	191.1	155.648	183.6	110.466	74.8845	159.526		104.43	142.97	163.724	71.25	123.008	410.504	242.592	53.235		138.6	98.784	293.486	239.062	130.977	247.009	139.264	153.6
	1	196	158.731	112.32	163.4	123.552	147.917		110.417	163.505	104.748	135.924	115.453		95.6134	118.03	169.884	145.002	110.205	98.5608			2	340.216	305.087	316.028	296.352	266.45	130.696	217.328	300.938		103.968	183.298	282.123	123.008	166.464	314.237	240.318	49.6125		166.093	232.73	53.958	123.008	324.769	269.693	25.92	216.763
	2	291.059	147.199	125.77	193.978	173.3	125.929		129.64	117.202	156.397	123.835	130.024		126.711	91.3203	202.176	127.928	94.5818	125.929			4	463.89	356.445	391.988	572.886	370.44	265.243	275.625	372.087		54.208	171.394	37.6	218.05	301.18	196.599	196.52	36.1415		119.487	260.876	34.4605	62.208	164.775	198.832	49.726	217.728
	3	321.75	111.506	109.816	163.505	202.289	175.527		196.785	203.84	142.408	116.064	100.672		162.578	123.835	173.123	114.038	110.417	110.417			6	592.767	462.721	348.174	505.4	602.761	314.288	499.234	608.256		128.774	85.176	309.304	106.171	161.84	415.853	288	36.1415		125.087	228.528	106.624	207.831	290.207	243.648	32.49	23.328
	4	396.265	188.552	150.663	149.498	216.144	188.735		169.884	143	160.983	104.957	132.912		198.744	116.064	193.106	101.369	129.64	147.199			8	985.263	641.144	640.452	724.741	626.688	502.272	612.864	793.8		100.352	122.4	410.432	87.48	95.506	353.01	219.64	40.572		117.212	196.608	55.016	169.016	328.738	279.276	26.568	258.57
	5	409.513	222.107	175.527	221.686	199.22	207.831		164.775	185.679	207.831	139.922	149.916		187.549	127.928	177.405	186.004	101.458	131.926			10	935.192	451.497	455.762	874.64	631.236	478.325	985.263	1266.13		100.719	102.06	279.276	36.963	99.7195	460.275	342.924	32.8		105.338	230.3	57.7125	109.33	269.001	225.504	21.2355	80.64
	6	494.27	203.84	183.456	199.48	222.107	216.144		185.145	196.196	149.76	155.987	121.68		173.563	114.038	173.123	149.094	165.909	132.088			13	1341.65	746.368	744.15	1503.36	861.908	553.756	1246.27	1822.8		42.336	68.75	161.172	23.698	29.808	349.272	131.4	20.691		55.016	102.752	28.749	48.749	194.078	136.462	15.288	72.828
	7	563.16	237.22	175.527	207.567	229.32	218.915		196.196	183.475	144.835	147.199	132.088		153.504	112.227	216.411	155.987	114.192	127.296			14	1322.58	966.306	867.912	1802.11	964.8	734.832	1595.97	1884.42		64.512	67.5	176.418	59.643	115.2	319.39	194.078	18.944		74.36	79.3305	32.49	83.106	123.008	154.638	13.0355	79.768
	8	710.892	232.771	256.258	266.24	289.996	215.654		198.744	193.648	168.314	207.831	121.278		186.745	163.089	187.549	163.089	202.176	170.718			16	2284.21	622.261	921.736	1807.08	1245.18	856.74	1982.39	1790.54		50.625	72.5	52.9	141.398	382.235	343.914	259.002	26.6955		60.7475	85.6745	27.216	66.0275	100.92	87.1335	10.816	31.104
	9	943.8	277.477	216.144	218.35	295.976	252.296		164.004	203.009	138.445	218.35	142.408		148.989	127.928	189.954	127.928	133.925	201.842			18	2310.4	1039.06	957.675	2314.7	1565.57	1061.47		2306.4		42.336	107.648	109.33	56.144	50.4	272.281	161.84	23.12		41.454	109.8	42.4	87.48	80.19	57.319	16.896	44.376
	10	863.184	337.559	308.206	297.201	289.575	391.716		163.4	207.084	203.84	206.388	163.4		178.913	140.575	223.741	129.64	131.04	160.823			20										38.4	53.621	130.977	29.808	64.538	275.2	47.952	34.4605		55.6875	41.8275	28.88	95.2875	58.725	48.749	10.976	80.19
	11	1306.16	535.756	233.497	235.919	349.648	404.775		161.065	189.954	201.842	272.025	219.259		175.071	154.028	194.089	175.776	125.424	186.114			22										64.827	81.9315	199.962	45.6	130.696	307.2	385.067	15.138		61.056	68.479	54.1205	70.886	45.3005	61.9415	24.5055	37.044
	12	1825.2	555.521	251.55	339.159	494.161	572		213.373	163.089	136.656	270.317	178.252		152.859	151.593	170.718	132.088	165.354	165.909			24										40.678	46.746	165.888	30.8025	48.668	202.502	86.528	24.624		30.42	74.4385	42.025	42.8655	37.926	64.538	12.5	14.112
	14	1765.46	718.655	400.14	379.08	499.22	524.942		216.144	140.4	196.785	272.896	259.422		170.718	133.925	196.785	149.498	183.203	205.06			25										40.678	64.538	154.87	55.016	86.022	400.95	116.058	19.968		74.1285	74.1285	25.725	56.074	94.221	47.9085	4	10.935
	15	1754.77	697.9	494.161	516.23	572	756.017		228.15	172.149	292.864	237.278	269.362		151.632	87.9466	204.872	163.089	170.394	184.408			26										28.158	61.056	142.228	41.6025	55.296	182.952	119.422	19.0575		23.275	85.176	28.158	55.6875	39.5035	49.923	61.852	70.227
	16	1649.76	699.171	395.416	652.421	648.929	551.2		276.224	200.533	193.648	308.206	210.263		138.528	129.927	172.737	123.835	151.763	235.542			28										57.434	72.5	136.93	35.2	55.225	274.36	131.072	21.386		24.064	52.272	28.158	85.176	25.272	56.448	6.3945	6.6125
	17	1707.97	819.819	439.224	566.8	517.571	595.801		207.567	203.84	203.861	245.7	259.422		160.598	94.38	210.716	165.909	201.842	231.075
	18	1525.04	829.666	572	550.424	796.786	756.946		262.585	270.317	332.8	248.625	283.173		180.336	142.705	215.654	168.314	207.567	213.373
	19	1922.25	977.465	503.946	630.63	988.416	717.288		293.704	221.046	340.317	286.208	213.564		143.441	139.922	186.004	173.123	207.831	279.552			Figure 8C (SS.PDX)
	20	1930.5	946.109	692.12	550.424	951.665	1090.32		366.446	272.077	299.52	330.616	297.201		210.436	131.04	183.456	145.918	213.564	256.258			Tumor size (mm3)
	21	2579.24	1388.94	679.311	567.584	859.625	949.92		266.24	303.643	243.285	271.566	230.649		144.81	84.5	191.356	185.679	152.727	345.644				No Rx	No Rx	No Rx	No Rx	No Rx	No Rx			TAK-981 (7.5 mg/kg)	TAK-981 (7.5 mg/kg)	TAK-981 (7.5 mg/kg)	TAK-981 (7.5 mg/kg)	TAK-981 (7.5 mg/kg)
	22								283.173	292.864	272.607	287.599	181.21		163.047	167.619	202.289	186.004	148.989	310.041			0	279.936	261.612	152.46	188.65	188.65	275.2			307.2	189.216	271.472	128.993	97.5375
	23								258.979	275.24	395.928	290.447	269.1		134.784	114.192	205.06	163.4	182.74	283.966			1	279.936	261.612	281.6	174.24	352.8	178.596			313.326	81.25	320	135.816	130.075
	24								326.859	299.52	299.52	335.35	160.983		150.663	144.835	234.275	199.48	163.4	279.327			2	558.657	292.783	252.761	180.774	391.072	246.24			328.738	268.363	346.286	172.032	122.793
	25								358.392	333.152	272.607	359.424	341.887		175.76	155.987	228.268	186.004	179.74	308.308			3	433.664	402.04	299.218	276.822	391.988	172.032			354.294	221.778	406.56	173.4	246.42
	26								304.494	264.819	430.612	277.108	221.686		159.91	150.663	227.229	207.084	250.698	320.64			5	531.609	432.45	230.625	262.808	441.408	335.16			392.089	226.845	109.551	201.64	445.5
	27								469.647	352.236	362.419	374.123	343.899		179.899	151.915	245.7	182.74	205.417	381.78			6	575	373.498	318.291	246.402	467.339	417.874			447.174	206.681	148.84	184.049	361.673
	28								412.776	337.76	555.49	386.886	410.742		181.621	175.071	246.646	186.004	257.71	329.89			7	451.497	319.39	370.881	321.411	342.924	571.438			389.803	287.086	254.144	202.502	414.304
																							8	689.585	539.136	328.536	320.339	337.5	435.655			349.648	135	139.537	226.845	322.452
																							10	676	605.052	499.376	289.132	284.817	508.07			440.062	256.608	182.648	179.56	431.695
																							11	754.677	571.392	418.19	392.089	486	481.562			525.843	129.6	254.144	151.552	527.962
																							13	815	506.88	512.488	365.099	420.229	597.861			372.287	247.009	252.05	109.651	320
																							14	831.464	505.966	546.21	316.028	443.576	566.784			377.196	183.996	258.75	120.736	356.372
																							15	1147.04	500.887	588.06	427.432		640			359.527	243.36	305.087	148.838	342.4
																							16	1059.83	620.626	755.04	488.136	514.35	810.832			398.664	135	241.056	234.406	323.2
																							18	1047.42	670.68	1019.55	397.375	531.913	870.732			403.082	199.761	241.056	191.1	381.024
																							21	1096.66	717.336	959.72	490.912	686.07	744.185			391.608	158.438	296.447	176.157	378.45
																							22	1104.66	766.237	917.914	445.835	638.666	796.544			411.892	321.489	272.812	180.918
																							26	1414.56	733.1	1096.88			854.377			326.344	401.157	194.208	171.088	445.835
																							28	1296.05	813.337	1116.85	546.364	905.593	1166.89			342.422	272.734	144.462	228.096	297.329
	Figure 8G (SYO-1)
	Tumor size (mm3)
	Day of treatment	No Rx	No Rx	No Rx	No Rx	No Rx	No Rx	No Rx		Ifosfamide	Ifosfamide	Ifosfamide	Ifosfamide	Ifosfamide	Ifosfamide	Ifosfamide	Ifosfamide	Ifosfamide		TAK-981	TAK-982	TAK-983	TAK-984	TAK-985	TAK-986	TAK-987	TAK-988		Combination	Combination	Combination	Combination	Combination	Combination	Combination	Combination
	0	97.47	96.8	99	118.8	118.8	87.5	91.25		114.464	117.975	113.715	105.338	114.95	178.537	131.4	124.2	93.75		103.933	109.35	108	94.1015	126	102.528	86.528	87.5		93.75	126	101.338	105.875	114.873	118.588	126	125.316
	3	129.6	147.994	118.8	129.6	149.4	147.6	132.878		146.98	134.56	173.95	104.43	75	455.455	72.5	75	278.4		109.8	262.808	120.6	101.338	6	156.6	121.835	88.75		78.292	39.7535	83.1875	108	39.7535	97.47	186.434	89.2375
	6	262.4	445.5	205.8	188.65	344.389	272.734	320		130.537	144	176.157	138.915	91.854	418.176	78.75	99.7195	266.805		109.33	190.782	118.354	99.825	8	136.8	96.8	135		75	32	49.368	72.5	32	62.5	148.84	71.25
	7	382.235	661.5	316.028	380.208	414.05	369.82	786.5		149.4	196	144	183.787	126	461.7	135	126	245		90.75	195.272	109.33	75	13.5	124.468	103.968	105.875		75	32.8	40	70	32.8	40	145.8	46.2275
	10	441.45	746.496	391.988	387.2	522.199	463.378	878.08		253.125	305.942	245	254.634	209.202	679.778	202.343	205.768	377.6		126	220.5	126	108	13.5	144	126	126		62.5	32	40	72.5	32	40	40	48
	13	752.328	935.192	925.753	667.478	1015.83	810.648	1321.4		363.096	324.769	367.416	333.894	295.074	868.63	243.648	261.121	588.062		187.272	243.648	105.875	118.8	25.725	221.804	164.775	159.744		76.25	32	48	68.75	32	40	40	88.434
	15									437.536	332.8	469.8	378.895	330.773	367.416	281.627	315.171	650		224.325	315.171	126.15	126	32	161.792	204.723	167.706		62.5	75	48	75	32	87.5	62.5	87.5
	17									503.608	422.048	593.028	472.017	384.552	419.05	341.172	422.048	822.312		220.5	373.182	116.463	224.325	32	174.24	236.927	138.6		67.5	76.25	62.775	81.12	32	91.25	65	85
	20									583.358	457.65	644.962	571.438	457.65	492.719	412.51	457.65	841.501		258.75	441.408	128.335	249.158	32	200.9	262.848	174.24		72.5	80	66.825	90.396	40	121.838	67.5	107.388
	22									800.384	561.834	855.523	668.165	555.038	683.55	272.734	457.65	1189.52		313.6	525.742	167.214	315.171	75	254.634	344.452	210.7		75	82.5	148.84	81.25	62.5	76.25	82.5	131.196
	24									1515.89	760.725	1355.72	903.222	734.472	279.864	407.932	590.646	2148.75		405	600.25	254.016	431.695	107.388	479.221	542.405	288		71.424	100.719	124.653	111.392	62.5	62.5	74.1285	86.25
	27																			421.2	595.448	271.062	445.5	146.853	638.666	558.9	300.8		71.424	109.651	126.514	111.392	68.75	62.5	86.2125	105.875
	28																			523.418	657.965	344.452	527.962	190.44	751.712	682.153	389.803		71.424	107.648	132.618	97.686	68.75	62.5	92.512	105.875
[truncated: 1 more columns]

## Sheet: Fig 8 IHC and Bliss raw data
	Figure 8E	H-score				Figure 8E	H-score				Figure 8E	H-score				Figure 8E	H-score				Figure 8E	H-score
	cl. Caspase-3					γ-H2AX					BAF47					SMARCE1					ARID1A
	Control	TAK-981				Control	TAK-981				Control	TAK-981				Control	TAK-981				Control	TAK-981
#1	5.0583	27.9757			#1	2.9459	22.9392			#1	68.8869	159.898			#1	189.779	273.683			#1	5.094	113.258
#2	3.3178	26.021			#2	1.946	14.3015			#2	76.084	146.328			#2	200.044	266.386			#2	17.2261	99.5951
#3	3.2392	21.4919			#3	3.6712	13.2097			#3	47.9966	137.281			#3	195.145	242.678			#3	20.754	104.837
#4	5.1159	23.0284			#4	2.5261	18.357			#4	75.8909	143.697			#4	201.136	267.856			#4	31.0835	88.7564
#5	3.295	47.3025			#5	1.9927	37.5942			#5	56.9869	134.811			#5	185.316	255.867			#5	36.3941	92.0288
#6	3.527	39.7414			#6	2.3748	26.2137			#6	66.6453	132.325			#6	178.161	249.623			#6	40.1449	72.7219
#7	3.5963	37.0274			#7	4.1985	23.243			#7	48.7531	118.469			#7	207.525	259.523			#7	11.2256	184.496
#8	3.5088	20.6891			#8	4.029	18.5114			#8	70.7077	141.927			#8	192.427	265.06			#8	10.7275	109.894
#9	4.2688				#9	4.0774				#9	61.2599				#9	176.369	240.341			#9	53.3933
	Figure 8I	H-score							Figure 8I	H-score						Figure 8I		H-score					Figure 8I		H-score					Figure 8I		H-score					Figure 8I		H-score					Figure 8I		H-score
	cl. Caspase-3								γ-H2AX							BAF47							SMARCE1							ARID1A							BRD9							GLTSCR1
	Control	Ifosfamide	TAK-981	Combination					Control	Ifosfamide	TAK-981	Combination			#1	Control	Ifosfamide	TAK-981	Combination				Control	Ifosfamide	TAK-981	Combination				Control	Ifosfamide	TAK-981	Combination				Control	Ifosfamide	TAK-981	Combination				Control	Ifosfamide	TAK-981	Combination
#1	2.876	2.3729	1.3773	15.2408				#1	0.6745	1.5648	2.2388	16.8446			#2	9.8639	107.708	46.8265	105.472			#1	121.178	201.313	188.5	230.285			#1	0.1021	16.6061	5.6404	48.0082			#1	270.526	268.131	289.488	286.734			#1	265.682	231.001	261.465	256.777
#2	1.9868	5.4623	4.2347	18.7753				#2	0.5386	0.9936	0.1501	8.8336			#3	17.3015	95.8722	92.7886	111.764			#2	102.636	203.248	140.056	211.029			#2	0.1349	16.2976	5.5204	67.7952			#2	262.972	273.162	281.286	294.798			#2	249.692	285.852	252.501	290.556
#3	3.4927	2.4853	11.4996	15.489				#3	0.0372	1.5354	0.1887	7.668			#4	9.5981	127.115	45.0812	189.384			#3	102.787	186.29	137.064	276.02			#3	0.0904	50.1045	5.1157	56.1928			#3	279.222	269.169	282.894	292.783			#3	154.459	274.491	262.408	291.231
#4	2.876	2.0135	3.2864	23.5424				#4	0.0581	1.628	1.7338	12.1468			#5	18.3928	128.803	32.3553	149.481			#4	114.264	203.55	147.408	235.11			#4	0.4562	17.0984	10.1257	16.4495			#4	279.092	253.318	286.414	275.099			#4	264.279	269.178	218.893	268.574
#5	4.4937	3.2791	4.1936	13.4155				#5	0.0937	1.2534	1.9163	10.7546			#6	8.7373	103.706	42.5453	105.496			#5	96.7882	194.274	135.412	210.451			#5	4.8505		6.276	12.461			#5	279.784	267.384	278.438	287.106			#5	272.072	266.803	247.471	282.926
#6	6.4883	4.3023	4.5069	26.8283				#6	0.0334	1.7454	1.1259	19.5141			#7			57.5335	116.337			#6	82.4	197.627	163.365	232.311			#6	0.5339		18.6498	14.8885
#7	2.1287			14.7598				#7				11.2591			#8				109.377			#7				220.584			#7				28.8096
#8				18.8684				#8				13.4544
#9				12.2836				#9				2.271
#10				25.5935
	Figure 8F left								Figure 8F right
	ASKA	% cell viability of No Rx							HS-SY-II	% cell viability of No Rx
		1nmTAK	10nM TAK	50nM TAK	100nM TAK					1nmTAK	10nM TAK	50nM TAK	100nM TAK
	1nM Dox + 1mM IFO	86.3865	35.109	40.1227	27.0049				1nM Dox + 1mM IFO	87.8766	69.0669	47.4764	46.4591
	2nM Dox + 2mM IFO	61.7956	26.9651	31.5543	15.4522				2nM Dox + 2mM IFO	90.2504	54.1683	42.2992	38.4107
	3nM Dox + 3mM IFO	65.7482	17.1898	27.8007	19.5507				3nM Dox + 3mM IFO	80.5516	53.4675	34.9291	36.4212
	4nM Dox + 4mM IFO	64.5677	9.04584	17.4285	13.6483				4nM Dox + 4mM IFO	70.0164	42.6157	31.8318	25.6825
	5nM Dox + 5mM IFO	54.2087	5.09326	16.2348	10.2794				5nM Dox + 5mM IFO	64.9522	40.4002	27.8302	30.0006
	6nM Dox + 6mM IFO	32.3104	5.78297	15.8369	4.73514				6nM Dox + 6mM IFO	55.57	31.9901	26.6094	29.7519
	7nM Dox + 7mM IFO	40.6002	5.50444	9.2448	0.61013				7nM Dox + 7mM IFO	46.5043	35.9916	26.4737	29.2319

## Sheet: Figure 9 raw data
	Figure 9B																	Figure 9C
	Tumor size (mm3)																	Tumor growth (%)
	Day of treatment	No Rx	No Rx	No Rx	No Rx	No Rx	TAK-981	TAK-981	TAK-981	TAK-981	TAK-981	TAK-981	TAK-981	TAK-981	TAK-981			No Rx	TAK-981
	0	510.957	578.48	523.419	448.678	482.329	606.026	414.134	391.446	414.134	459.895	508.753	508.753	437.461	473.258			282.272	120.408
	3	537.496	619.8	578.48	510.957	560.806	745.546	510.957	482.329	508.753	523.419	576.825	548.344	548.344	606.026			192.906	60.9607
	6	716.213	650.403	606.026	592.253	679.309	813.003	606.026	548.344	606.026	635.949	589.934	696.893	589.934	606.026			191.669	50.0193
	9	780.483	745.546	681.743	650.403	779.819	941.175	650.403	576.825	606.026	635.949	619.8	761.409	589.934	696.893			166.667	35.3842
	12	872.447	813.003	796.411	745.546	813.003	959.274	745.546	664.856	633.573	606.026	619.8	696.893	619.8	761.409			121.868	28.054
	14	929.147	923.075	959.274	813.003	846.187	901.551	713.821	745.546	633.573	508.753	619.8	729.683	619.8	779.819				12.0924
	17	1005.58	1141.02	1031.67	904.976	959.274	829.595	666.593	696.893	560.806	435.372	603.044	635.949	621.496	681.743				0.433228
	20	1141.02	1278.68	1160.69	941.175	1082	777.271		727.192	441.631	435.372	664.856	592.253	592.253	681.743				-7.64133
	23	1490.31	2211.37	1395.79	995.473	1412.77	679.309		862.779	374.756	424.753	763.227	510.957	592.253	606.026				-9.50855
		Figure 9K	H-score				Figure 9K	H-score
		BAF47					SMARCE1
		Control	TAK-981				Control	TAK-981
	#1	21.5299	131.276			#1	123.545	184.267
	#2	77.9358	150.333			#2	150.11	236.026
	#3	52.7178	135.407			#3	160.115	204.124
	#4		151.537			#4		182.366
	#5		142.805			#5		216.686
	#6		144.077			#6		183.924

## Sheet: p- and n- values Fig. 1,2,3,8,9
		Figure 1E											Figure 3C	HS-SY-II				Figure 8A	HS-SY-II
			10 nM	33 nM	100 nM	330 nM	1000 nM	3300 nM	10000 nM					12h vs No Rx	24h vs No Rx	36h vs No Rx		Control vs TAK-981 (25 mg/kg)	0.0246
		ASKA	0.9684	0.0651	0.0075	0.0004	<0.0001	<0.0001	<0.0001				ARID1A	0.7394	0.2631	0.0002		Control vs TAK-981 (50 mg/kg)	0.0092
		FUJI	0.0005	<0.0001	0.0002	<0.0001	<0.0001	<0.0001	<0.0001				SMARCE1	0.9408	0.1955	0.4276
		Yamato	0.0005	0.0004	0.0002	<0.0001	0.0002	<0.0001	<0.0001				BAF47	0.0029	0.0239	0.1323
		SYO-1	0.0021	0.0025	0.0007	0.0011	0.0011	0.0007	0.0004				BRD9	0.0859	0.0016	<0.0001		Figure 8B	SYO-1
		SS.PDX	0.0005	0.0002	<0.0001	<0.0001	<0.0001	<0.0001	<0.0001				PBRM1	0.0158	0.1129	0.0013		Control vs TAK-981 (25 mg/kg)	<0.0001
		HS-SY-II	0.0027	0.0013	0.0009	0.0005	0.0005	0.0005	0.0004									Control vs TAK-981 (50 mg/kg)	<0.0001
														Yamato
														12h vs No Rx	24h vs No Rx	36h vs No Rx
													ARID1A	0.5111	0.8287	0.983		Figure 8C	SS.PDX
		Figure 1G											SMARCE1	0.5543	0.0004	0.1309		Control vs TAK-981 (7.5 mg/kg)	0.0003
			10 nM	33 nM	100 nM	330 nM	1000 nM	3300 nM	10000 nM				BAF47	0.0009	0.3785	0.3355
		HS-SY-II	0.0275	0.0039	0.0006	0.0006	0.0013	0.0003	0.0059				BRD9	0.0092	0.0827	0.3464
		SS.PDX	0.0005	0.0015	0.0004	0.0002	0.0001	0.0002	<0.0001				PBRM1	0.2733	0.766	0.0269		Figure 8E	cl. Caspase-3 (n=9 for control; n=8 for TAK-981)	γ-H2AX (n=9 for control; n=8 for TAK-981)	BAF47 (n=9 for control; n=8 for TAK-981)	SMARCE1 (n=9 for control; n=9 for TAK-981)	ARID1A (n=9 for control; n=8 for TAK-981)
																		Control vs TAK-981	<0.0001	<0.0001	<0.0001	<0.0001	<0.0001
														SYO-1
		Figure 2G												12h vs No Rx	24h vs No Rx	36h vs No Rx
			siRNF4 vs siControl	siTOPORS vs siControl	siRNF4/siTOPORS vs siControl	siControl + TAK-981 vs siControl	siRNF4 + TAK-981 vs siControl	siTOPORS + TAK-981 vs siControl	siRNF4/siTOPORS + TAK-981 vs siControl				ARID1A	0.346	0.0801	0.216		Figure 8G
		RNF4 expression	<0.0001	0.193	0.0001	0.2967	<0.0001	0.08625	<0.0001				SMARCE1	0.3486	0.0173	0.1075		vs control cohort on the 13th day of treatment	0.0002 (ifosfamide)	<0.0001 (TAK-981)	<0.0001 (combination)
		TOPORS expression	0.1861	<0.0001	0.0001	0.0028	0.394	<0.0001	0.0039				BAF47	0.1008	0.0107	0.0035		for the comparisons on the 24th day of treatment	0.0189 (TAK-981 vs ifosfamide)	0.0009 (ifosfamide vs combination)	0.0001 (TAK-981 vs combination)
													BRD9	0.3847	0.0087	0.204		for the comparison on the 28th day of treatment	<0.0001 (TAK-981 vs combination)
													PBRM1	0.1792	0.0274	0.5055
		Figure 2I												FUJI				Figure 8I	control vs ifosfamide	control vs TAK-981	control vs combination	ifosfamide vs combination	TAK-981 vs combination
			siRNF4 vs siControl	siTOPORS vs siControl	siRNF4/siTOPORS vs siControl	siControl + TAK-981 vs siControl	siRNF4 + TAK-981 vs siControl	siTOPORS + TAK-981 vs siControl	siRNF4/siTOPORS + TAK-981 vs siControl					12h vs No Rx	24h vs No Rx	36h vs No Rx		cl. Caspase-3	0.85 (n=7, n=6)	0.3636 (n=7, n=6)	<0.0001 (n=7, n=10)	<0.0001 (n=6, n=10)	<0.0001 (n=6, n=10)
		RNF4 expression	0.0003	0.04749	0.0002	0.8571	0.0002	0.2202	0.0002				ARID1A	0.0002	0.1178	0.022		γ-H2AX	<0.0001 (n=6, n=6)	0.0279 (n=6, n=6)	0.0001 (n=6, n=9)	0.0004 (n=6, n=10)	0.0003 (n=6, n=9)
		TOPORS expression	0.0831	<0.0001	0.0001	0.2919	0.3883	<0.0001	<0.0001				SMARCE1	0.159	0.0419	0.3579		BAF47	<0.0001 (n=5, n=5)	0.0026 (n=5, n=6)	<0.0001 (n=5, n=8)	0.3781 (n=5, n=8)	0.0005 (n=6, n=8)
													BAF47	0.0.0674	0.706	0.1405		SMARCE1	<0.0001 (n=6, n=6)	0.0007 (n=6, n=6)	<0.0001 (n=6, n=7)	0.005 (n=6, n=7)	<0.0001 (n=6, n=7)
													BRD9	0.0174	0.0008	0.0506		ARID1A	0.0071 (n=6, n=4)	0.0081 (n=6, n=6)	0.0036 (n=6, n=7)	0.4626 (n=4, n=7)	0.0169 (n=6, n=7)
													PBRM1	0.1108	0.0002	0.0757		BRD9	0.126 (n=5, n=5)	0.0403 (n=5, n=5)	0.0262 (n=5, n=5)	0.0024 (n=5, n=5)	0.3876 (n=5, n=5)
																		GLTSCR1	0.3395 (n=5, n=5)	0.7625 (n=5, n=5)	0.1485 (n=5, n=5)	0.3028 (n=5, n=5)	0.0218 (n=5, n=5)
																		Figure 9K	hSS2 mouse model
																		BAF47	0.0001 (for control n=3; for TAK-981 n=6)
																		SMARCE1	0.0067 (for control n=3; for TAK-981 n=6)

## Sheet: p-values Supp. Fig. 2,3
		Supp. Fig. 2G right
			siRNF4 vs siControl	siTOPORS vs siControl	siRNF4/siTOPORS vs siControl	siControl + TAK-981 vs siControl	siRNF4 + TAK-981 vs siControl	siTOPORS + TAK-981 vs siControl	siRNF4/siTOPORS + TAK-981 vs siControl
		RNF4 expression	0.0001	0.9525	0.0001	0.2967	0.0002	0.001	0.0002
		TOPORS expression	0.0001	0.0001	<0.0001	0.0027	0.1518	0.044	0.2674
		Supp. Fig. 3J				Supp. Fig. 3L
			HS-SY-II	SYO-1			HS-SY-II	SYO-1
		FEN1	0.004	0.0001		COL12A1	0.0016	<0.0001
		HMGB1	0.0004	0.0065		COL15A1	<0.0001	<0.0001
		POLD1	0.2165	0.0459		COL3A1	<0.0001	<0.0001
		POLE	0.0586	0.0169		KCNN4	<0.0001	<0.0001
		TDP1	0.0089	<0.0001		SLC9A3	<0.0001	0.0003
		UNG	0.0412	0.0928		COL1A2	<0.0001	<0.0001
		AURKB	0.0651	<0.0001		COL4A1	0.0099	0.0024
		BUB1	0.0327	<0.0001		COL6A1	<0.0001	<0.0001
		BUB1B	0.03628	<0.0001		ITGA10	0.0323	<0.0001
		PCNA	0.0039	0.0006		ITGA8	<0.0001	<0.0001
		DNA2	<0.0001	0.0004		ADCY5	<0.0001	<0.0001
		MCM4	0.0021	0.0016		ATP2A3	0.0442	<0.0001
		MCM5	0.0049	<0.0001		BVES	0.134	0.001
		MCM6	0.0001	0.0087		CACNA1C	0.0442	0.0093
		MCM7	0.0008	<0.0001		ADRA2A	<0.0001	<0.0001
		EXO1	<0.0001	<0.0001		ADRA2C	0.0003	<0.0001
		LIG1	0.2651	0.0288		C3	0.0376	<0.0001
		MSH2	0.2651	<0.0001		CHRNA4	<0.0001	0.0194
		RFC2	<0.0001	<0.0001		ACHE	<0.0001	<0.0001
		RFC4	0.046	<0.0001		CREB3L1	0.0118	0.0166
		RFC5	<0.0001	<0.0001		FOS	0.0545	<0.0001
		KCNQ2	0.0302	0.0054		GNG2	0.0001	<0.0001
		MNX1	0.0189	0.0371		ITPR2	0.0363	0.0011
		NTNG2	0.0003	0.0495		CD44	0.0007	<0.0001
		NTSR1	<0.0001	0.0095		COL1A1	0.0022	<0.0001
		SHISA2	0.0216	0.3559		COMP	<0.0001	<0.0001
						FN1	0.0166	0.0677
						LAMA3	0.0016	<0.0001
						S100A4	0.0003	0.0048
						TNXB	<0.0001	<0.0001

## Sheet: Supp. Fig. 1 raw data
			Figure S1
			UBE2I				SUMO2							PIAS1				UBA2
			RNAi (Achilles+DRIVE+Marcotte, DEMETER2)	Cell Line Name	Primary Disease		RNAi (Achilles+DRIVE+Marcotte, DEMETER2)	Cell Line Name	Primary Disease					RNAi (Achilles+DRIVE+Marcotte, DEMETER2)	Cell Line Name	Primary Disease		RNAi (Achilles+DRIVE+Marcotte, DEMETER2)	Cell Line Name	Primary Disease
			-2.01167	FUJI	Synovial Sarcoma		-2.56608	FUJI	Synovial Sarcoma					-1.00872	SS1A	Synovial Sarcoma		-1.77479	SNU407	Colorectal Adenocarcinoma
			-1.8289	SYO1	Synovial Sarcoma		-2.12157	HSSYII	Synovial Sarcoma					-0.732973	SYO1	Osteosarcoma		-1.72831	MDAMB134VI	Invasive Breast Carcinoma
			-1.69343	NCIH1648	Non-Small Cell Lung Cancer		-1.93352	SYO1	Synovial Sarcoma					-0.560454	HSSYII	Synovial Sarcoma		-1.72803	FUJI	Synovial Sarcoma
			-1.62111	FU97	Esophagogastric Adenocarcinoma		-1.48864	SS1A	Synovial Sarcoma					-0.539627	FUJI	Synovial Sarcoma		-1.68202	SYO1	Osteosarcoma
			-1.5337	CMK115	Acute Myeloid Leukemia		-1.12461	COLO201	Colorectal Adenocarcinoma					-0.478466	SUDHL4	Mature B-Cell Neoplasms		-1.64341	SS1A	Synovial Sarcoma
			-1.48769	SS1A	Synovial Sarcoma		-1.12405	DU4475	Invasive Breast Carcinoma					-0.466384	600MPE	Invasive Breast Carcinoma		-1.54999	REH	B-Cell Acute Lymphoblastic Leukemia
			-1.47311	OUMS23	Colorectal Adenocarcinoma		-1.11267	NB1	Neuroblastoma					-0.460235	PANC0504	Pancreatic Adenocarcinoma		-1.49735	HSSYII	Synovial Sarcoma
			-1.46193	A101D	Melanoma		-1.08634	UACC62	Melanoma					-0.457625	WSUDLCL2	Mature B-Cell Neoplasms		-1.4873	NB1	Neuroblastoma
			-1.43211	UACC62	Melanoma		-0.997699	YMB1	Invasive Breast Carcinoma					-0.44764	OV90	Ovarian Epithelial Tumor		-1.45125	LS180	Colorectal Adenocarcinoma
			-1.37379	NCIH838	Non-Small Cell Lung Cancer		-0.963581	NCIH854	Colorectal Adenocarcinoma					-0.44329	SUDHL6	Mature B-Cell Neoplasms		-1.45078	SNUC2A	Colorectal Adenocarcinoma
			-1.37254	NCIH526	Lung Neuroendocrine Tumor		-0.945302	TCCPAN2	Pancreatic Adenocarcinoma					-0.443168	MDAMB330	Invasive Breast Carcinoma		-1.42338	KM12	Colorectal Adenocarcinoma
			-1.37188	HSSYII	Synovial Sarcoma		-0.933206	HS939T	Melanoma					-0.440259	COV434	Ovarian Epithelial Tumor		-1.41826	HCC1419	Invasive Breast Carcinoma
			-1.36926	HCC1569	Invasive Breast Carcinoma		-0.877519	HUG1N	Esophagogastric Adenocarcinoma					-0.382857	KMM1	Mature B-Cell Neoplasms		-1.37553	HCC1500	Breast Ductal Carcinoma In Situ
			-1.35317	A2058	Melanoma		-0.850177	OSRC2	Renal Cell Carcinoma					-0.379006	KMS28BM	Mature B-Cell Neoplasms		-1.37236	DLD1	Colorectal Adenocarcinoma
			-1.35111	SBC5	Lung Neuroendocrine Tumor		-0.823403	NCIH747	Colorectal Adenocarcinoma					-0.358101	VCAP	Prostate Adenocarcinoma		-1.36515	IM95	Esophagogastric Adenocarcinoma
			-1.31331	SKHEP1	Hepatocellular Carcinoma		-0.812268	COLO205	Colorectal Adenocarcinoma					-0.34463	IGROV1	Ovarian Epithelial Tumor		-1.36323	CCK81	Colorectal Adenocarcinoma
			-1.29381	NCIH1581	Non-Small Cell Lung Cancer		-0.805773	KASUMI2	B-Cell Acute Lymphoblastic Leukemia					-0.340622	HCC2218	Breast Ductal Carcinoma In Situ		-1.32977	2313287	Esophagogastric Adenocarcinoma
			-1.29058	NCIH854	Colorectal Adenocarcinoma		-0.797536	IPC298	Melanoma					-0.339632	NCIH1838	Non-Small Cell Lung Cancer		-1.32648	SKBR5	Breast Neoplasm, NOS
			-1.25209	SLR26	Renal Cell Carcinoma		-0.795199	HT29	Colorectal Adenocarcinoma					-0.332052	IALM	Non-Small Cell Lung Cancer		-1.32105	LNCAPCLONEFGC	Prostate Adenocarcinoma
			-1.23071	SW1271	SMARCA4-deficient undifferentiated tumor		-0.795	PANC0504	Pancreatic Adenocarcinoma					-0.326001	LNZ308	Diffuse Glioma		-1.31664	HCT116	Colorectal Adenocarcinoma
			-1.21311	SW579	Head and Neck Squamous Cell Carcinoma		-0.790721	A375	Melanoma					-0.324993	SKBR7	Breast Neoplasm, NOS		-1.31072	LS411N	Colorectal Adenocarcinoma
			-1.20946	OVISE	Ovarian Epithelial Tumor		-0.782315	HCC1008	Invasive Breast Carcinoma					-0.320759	HS939T	Melanoma		-1.2938	SBC5	Lung Neuroendocrine Tumor
			-1.20877	MOLM13	Acute Myeloid Leukemia		-0.778758	OVISE	Ovarian Epithelial Tumor					-0.316682	SKNDZ	Neuroblastoma		-1.26808	SKES1	Ewing Sarcoma
			-1.20757	HPAC	Pancreatic Adenocarcinoma		-0.760227	IGR39	Melanoma					-0.31159	NCIH1666	Non-Small Cell Lung Cancer		-1.26282	SKMEL30	Melanoma
			-1.19785	SKMEL5	Melanoma		-0.745141	COLO704	Endometrial Carcinoma					-0.300981	NB1	Neuroblastoma		-1.24665	SNUC4	Colorectal Adenocarcinoma
			-1.19463	KU1919	Bladder Urothelial Carcinoma		-0.740402	OCUBM	Invasive Breast Carcinoma					-0.299978	TUHR14TKB	Renal Cell Carcinoma		-1.24604	T47D	Invasive Breast Carcinoma
			-1.19106	JHESOAD1	Esophagogastric Adenocarcinoma		-0.736727	CMK	Acute Myeloid Leukemia					-0.294227	NCIH2009	Non-Small Cell Lung Cancer		-1.23593	BT483	Invasive Breast Carcinoma
			-1.18757	RKO	Colorectal Adenocarcinoma		-0.720945	SW579	Head and Neck Squamous Cell Carcinoma					-0.2936	INA6	Mature B-Cell Neoplasms		-1.23058	SW48	Colorectal Adenocarcinoma
			-1.18556	MIAPACA2	Pancreatic Adenocarcinoma		-0.694105	KYM1	Rhabdoid Cancer					-0.293124	SUM190PT	Invasive Breast Carcinoma		-1.22709	MDAMB453	Invasive Breast Carcinoma
			-1.1854	HS939T	Melanoma		-0.68988	921	Ocular Melanoma					-0.291707	LN464	Melanoma		-1.22503	SKNMC	Ewing Sarcoma
			-1.18303	COV434	Ovarian Epithelial Tumor		-0.689813	OV90	Ovarian Epithelial Tumor					-0.288489	HEC59	Endometrial Carcinoma		-1.21549	MFE319	Endometrial Carcinoma
			-1.18183	EW8	Ewing Sarcoma		-0.682438	CAKI2	Renal Cell Carcinoma					-0.288308	NCIH2004RT	Rhabdoid Cancer		-1.21038	MDAMB330	Invasive Breast Carcinoma
			-1.17418	A2780	Ovarian Epithelial Tumor		-0.669224	IGR37	Melanoma					-0.287834	OCIAML5	Acute Myeloid Leukemia		-1.20996	RKO	Colorectal Adenocarcinoma
			-1.1638	SH4	Melanoma		-0.667204	MOLM13	Acute Myeloid Leukemia					-0.28084	NOMO1	Acute Myeloid Leukemia		-1.198	YMB1	Invasive Breast Carcinoma
			-1.15918	MFE280	Endometrial Carcinoma		-0.659311	PANC0403	Pancreatic Adenocarcinoma					-0.275939	SKNO1	Acute Myeloid Leukemia		-1.19106	SNU1	Esophagogastric Adenocarcinoma
			-1.15487	HS944T	Melanoma		-0.648345	OE21	Esophageal Squamous Cell Carcinoma					-0.268927	MV411	Acute Myeloid Leukemia		-1.18845	KELLY	Neuroblastoma
			-1.15164	NCIH1299	Non-Small Cell Lung Cancer		-0.645425	NCIH1838	Non-Small Cell Lung Cancer					-0.268308	C32	Melanoma		-1.18362	ISHIKAWAHERAKLIO02ER	Endometrial Carcinoma
			-1.1478	NCIH3255	Non-Small Cell Lung Cancer		-0.644052	COLO679	Melanoma					-0.267786	COLO783	Melanoma		-1.17596	HEC59	Endometrial Carcinoma
			-1.14344	BHT101	Anaplastic Thyroid Cancer		-0.643602	VCAP	Prostate Adenocarcinoma					-0.26564	OUMS23	Colorectal Adenocarcinoma		-1.1726	HCC1008	Invasive Breast Carcinoma
			-1.13902	A204	Rhabdoid Cancer		-0.63908	KMS28BM	Mature B-Cell Neoplasms					-0.265608	TM87	Rhabdoid Cancer		-1.16537	AN3CA	Endometrial Carcinoma
			-1.13047	PATU8988T	Pancreatic Adenocarcinoma		-0.638822	SKMEL28	Melanoma					-0.264965	RERFLCAI	Non-Small Cell Lung Cancer		-1.15284	ZR75B	Invasive Breast Carcinoma
			-1.11766	HEC1A	Endometrial Carcinoma		-0.630473	OCUM1	Esophagogastric Adenocarcinoma					-0.262898	MEL285	Ocular Melanoma		-1.1523	PC3	Prostate Adenocarcinoma
			-1.11679	COLO679	Melanoma		-0.629676	IGR1	Melanoma					-0.257295	OCIMY7	Mature B-Cell Neoplasms		-1.15163	MFE296	Endometrial Carcinoma
			-1.10949	PANC1005	Pancreatic Adenocarcinoma		-0.624537	IALM	Non-Small Cell Lung Cancer					-0.256695	NCIH446	Lung Neuroendocrine Tumor		-1.13446	RCHACV	B-Cell Acute Lymphoblastic Leukemia
			-1.10915	DANG	Pancreatic Adenocarcinoma		-0.615128	ZR7530	Invasive Breast Carcinoma					-0.255451	HCC1419	Invasive Breast Carcinoma		-1.12144	FU97	Esophagogastric Adenocarcinoma
			-1.10864	RDES	Ewing Sarcoma		-0.613484	IOMMLEE	Meningothelial Tumor					-0.253534	SJRH30	Rhabdomyosarcoma		-1.12068	NCIH1573	Non-Small Cell Lung Cancer
			-1.10751	HCC3153	Invasive Breast Carcinoma		-0.613242	LU99	Non-Small Cell Lung Cancer					-0.252847	KMRC1	Renal Cell Carcinoma		-1.10721	NCIH520	Non-Small Cell Lung Cancer
			-1.09919	OELE	Non-Cancerous		-0.610901	SBC5	Lung Neuroendocrine Tumor					-0.249655	SKMEL3	Melanoma		-1.09772	HCC1806	Breast Ductal Carcinoma In Situ
			-1.09705	HCC1833	Non-Small Cell Lung Cancer		-0.608843	SW1353	Chondrosarcoma					-0.247815	HPAC	Pancreatic Adenocarcinoma		-1.09444	HCC2218	Breast Ductal Carcinoma In Situ
			-1.09651	HT29	Colorectal Adenocarcinoma		-0.607644	OMM1	Ocular Melanoma					-0.242182	NCIH520	Non-Small Cell Lung Cancer		-1.07456	TCCPAN2	Pancreatic Adenocarcinoma
			-1.09473	KYSE510	Esophageal Squamous Cell Carcinoma		-0.591902	HS852T	Melanoma					-0.241948	JJN3	Mature B-Cell Neoplasms		-1.06702	LOVO	Colorectal Adenocarcinoma
			-1.09209	NCIH2170	Non-Small Cell Lung Cancer		-0.5813	MEL285	Ocular Melanoma					-0.241419	C8166	Non-Cancerous		-1.06658	A2780	Ovarian Epithelial Tumor
			-1.08677	HUG1N	Esophagogastric Adenocarcinoma		-0.573092	HS766T	Pancreatic Adenocarcinoma					-0.238494	A4FUK	Mature B-Cell Neoplasms		-1.05365	RL952	Endometrial Carcinoma
			-1.08656	MKN1	Esophagogastric Adenocarcinoma		-0.571271	KELLY	Neuroblastoma					-0.238248	EFM192A	Invasive Breast Carcinoma		-1.04742	CMK	Acute Myeloid Leukemia
			-1.0854	HS683	Diffuse Glioma		-0.565147	ABC1	Non-Small Cell Lung Cancer					-0.231619	KNS81	Diffuse Glioma		-1.03816	THP1	Acute Myeloid Leukemia
			-1.08409	RCC4	Renal Cell Carcinoma		-0.564798	A549	Non-Small Cell Lung Cancer					-0.230884	CH157MN	Meningothelial Tumor		-1.03423	KYSE70	Esophageal Squamous Cell Carcinoma
			-1.08403	CAOV3	Ovarian Epithelial Tumor		-0.56453	CFPAC1	Pancreatic Adenocarcinoma					-0.230779	HEC251	Endometrial Carcinoma		-1.0342	COLO684	Endometrial Carcinoma
			-1.08277	OV7	Ovarian Epithelial Tumor		-0.556816	ACHN	Renal Cell Carcinoma					-0.228829	CMK	Acute Myeloid Leukemia		-1.03374	COLO704	Endometrial Carcinoma
			-1.08145	HS695T	Melanoma		-0.550959	LN464	Melanoma					-0.228565	NCIH2887	Non-Small Cell Lung Cancer		-1.02961	A2058	Melanoma
			-1.08091	NCIH1435	Non-Small Cell Lung Cancer		-0.549647	SKMEL3	Melanoma					-0.225048	HUG1N	Esophagogastric Adenocarcinoma		-1.02841	NCIH292	Non-Small Cell Lung Cancer
			-1.07945	CAKI1	Renal Cell Carcinoma		-0.542945	TM87	Rhabdoid Cancer					-0.22189	MDAMB453	Invasive Breast Carcinoma		-1.02004	GI1	Diffuse Glioma
			-1.07774	HCC1599	Invasive Breast Carcinoma		-0.542352	22RV1	Prostate Adenocarcinoma					-0.220246	SJSA1	Osteosarcoma		-1.01715	COLO320	Colorectal Adenocarcinoma
			-1.07321	LC1SQSF	Non-Small Cell Lung Cancer		-0.540855	SKMEL30	Melanoma					-0.21646	JHUEM2	Endometrial Carcinoma		-1.01531	MDAMB361	Invasive Breast Carcinoma
			-1.05669	CADOES1	Ewing Sarcoma		-0.534447	WM115	Melanoma					-0.215112	T98G	Diffuse Glioma		-1.0102	KMS28BM	Mature B-Cell Neoplasms
			-1.05667	TE6	Esophageal Squamous Cell Carcinoma		-0.531397	SKMEL2	Melanoma					-0.213276	A1207	Diffuse Glioma		-1.00251	NCIH1666	Non-Small Cell Lung Cancer
			-1.0555	DAOY	Embryonal Tumor		-0.529451	A101D	Melanoma					-0.211196	NCIH1623	Non-Small Cell Lung Cancer		-0.997894	TE9	Esophageal Squamous Cell Carcinoma
			-1.05503	HCC1359	Non-Small Cell Lung Cancer		-0.527931	KMS34	Mature B-Cell Neoplasms					-0.210957	D283MED	Embryonal Tumor		-0.994787	IGROV1	Ovarian Epithelial Tumor
			-1.04999	COLO741	Melanoma		-0.527051	BHT101	Anaplastic Thyroid Cancer					-0.209603	NB4	Acute Myeloid Leukemia		-0.992185	CAL33	Head and Neck Squamous Cell Carcinoma
			-1.04873	NCIH2882	Non-Small Cell Lung Cancer		-0.522352	BT16	Embryonal Tumor					-0.208977	MM1S	Mature B-Cell Neoplasms		-0.984383	CFPAC1	Pancreatic Adenocarcinoma
			-1.04754	SW948	Colorectal Adenocarcinoma		-0.520688	SKMEL5	Melanoma					-0.20694	OE21	Esophageal Squamous Cell Carcinoma		-0.980474	HT29	Colorectal Adenocarcinoma
			-1.04488	L363	Mature B-Cell Neoplasms		-0.518734	HCC1599	Invasive Breast Carcinoma					-0.206475	LN340	Diffuse Glioma		-0.979541	TE11	Esophageal Squamous Cell Carcinoma
			-1.03878	KP4	Pancreatic Adenocarcinoma		-0.517205	COV434	Ovarian Epithelial Tumor					-0.204646	HT144	Melanoma		-0.973045	LC1SQSF	Non-Small Cell Lung Cancer
			-1.03781	SU8686	Pancreatic Adenocarcinoma		-0.516084	PECAPJ49	Head and Neck Squamous Cell Carcinoma					-0.204098	D556	Embryonal Tumor		-0.971214	KE39	Esophagogastric Adenocarcinoma
			-1.03599	PANC0813	Pancreatic Adenocarcinoma		-0.512852	NCIH3255	Non-Small Cell Lung Cancer					-0.201872	LAMA84	Myeloproliferative Neoplasms		-0.970051	LN443	Diffuse Glioma
			-1.03158	HEC59	Endometrial Carcinoma		-0.511584	CCK81	Colorectal Adenocarcinoma					-0.19624	EFO27	Ovarian Epithelial Tumor		-0.96387	EFM19	Invasive Breast Carcinoma
			-1.02985	WM115	Melanoma		-0.511573	LNZ308	Diffuse Glioma					-0.194846	DKMG	Diffuse Glioma		-0.962478	KNS60	Diffuse Glioma
			-1.02865	HEL9217	Acute Myeloid Leukemia		-0.509536	COLO800	Melanoma					-0.193154	L363	Mature B-Cell Neoplasms		-0.960473	HUPT3	Pancreatic Adenocarcinoma
			-1.02855	SLR21	Renal Cell Carcinoma		-0.507761	CORL88	Lung Neuroendocrine Tumor					-0.192254	EWS502	Ewing Sarcoma		-0.9533	OUMS23	Colorectal Adenocarcinoma
			-1.02773	SNU449	Hepatocellular Carcinoma		-0.50698	UACC812	Invasive Breast Carcinoma					-0.191213	A204	Rhabdoid Cancer		-0.951457	SLR21	Renal Cell Carcinoma
			-1.02724	MKL2	Merkel Cell Carcinoma		-0.504644	SH4	Melanoma					-0.18836	MFM223	Invasive Breast Carcinoma		-0.950264	SH4	Melanoma
			-1.02612	SNU8	Ovarian Epithelial Tumor		-0.503327	NCIH3122	Non-Small Cell Lung Cancer					-0.188142	HCC1833	Non-Small Cell Lung Cancer		-0.949807	RT112	Bladder Urothelial Carcinoma
			-1.0256	IM95	Esophagogastric Adenocarcinoma		-0.494592	HCC1500	Breast Ductal Carcinoma In Situ					-0.184419	KMRC20	Renal Cell Carcinoma		-0.94876	LCLC97TM1	Non-Small Cell Lung Cancer
			-1.02021	GP2D	Colorectal Adenocarcinoma		-0.493679	PANC0813	Pancreatic Adenocarcinoma					-0.184114	HS766T	Pancreatic Adenocarcinoma		-0.947872	SUIT2	Pancreatic Adenocarcinoma
			-1.01245	LN464	Melanoma		-0.488041	TE14	Esophageal Squamous Cell Carcinoma					-0.183626	LU65	Non-Small Cell Lung Cancer		-0.945968	JHUEM2	Endometrial Carcinoma
			-1.0124	OVTOKO	Ovarian Epithelial Tumor		-0.483211	RMGI	Ovarian Epithelial Tumor					-0.181122	HRT18	Colorectal Adenocarcinoma		-0.945468	BT16	Embryonal Tumor
			-1.00828	NCIH2004RT	Rhabdoid Cancer		-0.481001	D556	Embryonal Tumor					-0.1807	FUOV1	Ovarian Epithelial Tumor		-0.944291	NCIH1373	Non-Small Cell Lung Cancer
			-1.00783	RERFLCAD2	Non-Small Cell Lung Cancer		-0.478972	KPL1	Invasive Breast Carcinoma					-0.179579	HEYA8	Ovarian Epithelial Tumor		-0.939498	GISTT1	Gastrointestinal Stromal Tumor
			-1.00497	PANC0504	Pancreatic Adenocarcinoma		-0.47333	WM2664	Melanoma					-0.178842	LN18	Diffuse Glioma		-0.930994	NCIH2110	Non-Small Cell Lung Cancer
			-1.00028	SNU407	Colorectal Adenocarcinoma		-0.47045	HS683	Diffuse Glioma					-0.178043	CAOV4	Ovarian Epithelial Tumor		-0.924652	TE15	Esophageal Squamous Cell Carcinoma
			-0.999964	HS852T	Melanoma		-0.470382	MELHO	Melanoma					-0.17181	JR	Rhabdomyosarcoma		-0.923757	JHOM1	Ovarian Epithelial Tumor
			-0.995577	SKNO1	Acute Myeloid Leukemia		-0.46917	PK1	Pancreatic Adenocarcinoma					-0.171422	LN382	Diffuse Glioma		-0.921345	QGP1	Pancreatic Neuroendocrine Tumor
			-0.992213	A549	Non-Small Cell Lung Cancer		-0.462892	IM95	Esophagogastric Adenocarcinoma					-0.170274	OC314	Ovarian Epithelial Tumor		-0.92108	PLB985	Acute Myeloid Leukemia
			-0.991363	OV90	Ovarian Epithelial Tumor		-0.462619	SUIT2	Pancreatic Adenocarcinoma					-0.170255	SNU61	Colorectal Adenocarcinoma		-0.91889	127399	Synovial Sarcoma
			-0.989093	TEN	Endometrial Carcinoma		-0.460887	CADOES1	Ewing Sarcoma					-0.168329	HT29	Colorectal Adenocarcinoma		-0.917617	KYM1	Rhabdoid Cancer
			-0.988635	NCIH1048	Lung Neuroendocrine Tumor		-0.460701	THP1	Acute Myeloid Leukemia					-0.166621	SUM225CWN	Invasive Breast Carcinoma		-0.916139	SNU761	Hepatocellular Carcinoma
			-0.988132	IPC298	Melanoma		-0.456896	NCIH1650	Non-Small Cell Lung Cancer					-0.166438	GP2D	Colorectal Adenocarcinoma		-0.915463	HS939T	Melanoma
			-0.981587	C2BBE1	Colorectal Adenocarcinoma		-0.454917	786O	Renal Cell Carcinoma					-0.166243	CAL33	Head and Neck Squamous Cell Carcinoma		-0.915394	OC314	Ovarian Epithelial Tumor
			-0.976197	LOXIMVI	Melanoma		-0.454395	RCHACV	B-Cell Acute Lymphoblastic Leukemia					-0.166173	TCCPAN2	Pancreatic Adenocarcinoma		-0.914277	OCIAML3	Acute Myeloid Leukemia
			-0.974287	TM87	Rhabdoid Cancer		-0.454084	BCPAP	Poorly Differentiated Thyroid Cancer					-0.164437	COLO800	Melanoma		-0.912992	921	Ocular Melanoma
			-0.971166	RPMI7951	Melanoma		-0.451723	MFE319	Endometrial Carcinoma					-0.164131	IPC298	Melanoma		-0.911879	NCIH3122	Non-Small Cell Lung Cancer
			-0.964755	G402	Rhabdoid Cancer		-0.449489	WM983B	Melanoma					-0.162979	BT474	Invasive Breast Carcinoma		-0.908454	ABC1	Non-Small Cell Lung Cancer
			-0.963621	EKVX	Non-Small Cell Lung Cancer		-0.44906	NCIH446	Lung Neuroendocrine Tumor					-0.16226	DMS53	Lung Neuroendocrine Tumor		-0.90405	NCIH1581	Non-Small Cell Lung Cancer
			-0.963384	MM1S	Mature B-Cell Neoplasms		-0.447584	MDAMB415	Invasive Breast Carcinoma					-0.161889	A101D	Melanoma		-0.900802	U2OS	Osteosarcoma
			-0.963297	DBTRG05MG	Diffuse Glioma		-0.447476	GSU	Esophagogastric Adenocarcinoma					-0.156513	MKL1	Merkel Cell Carcinoma		-0.900109	EFM192A	Invasive Breast Carcinoma
			-0.962797	IALM	Non-Small Cell Lung Cancer		-0.44603	CALU3	Non-Small Cell Lung Cancer					-0.155956	SUM44PE	Invasive Breast Carcinoma		-0.899936	LOUNH91	Non-Small Cell Lung Cancer
			-0.961997	HUTU80	Small Bowel Cancer		-0.444877	NCIH2405	Non-Small Cell Lung Cancer					-0.153716	OAW42	Ovarian Epithelial Tumor		-0.899351	PATU8902	Pancreatic Adenocarcinoma
			-0.961124	KELLY	Neuroblastoma		-0.43998	EVSAT	Invasive Breast Carcinoma					-0.153676	SEM	B-Cell Acute Lymphoblastic Leukemia		-0.898959	BCPAP	Poorly Differentiated Thyroid Cancer
			-0.959275	NUGC3	Esophagogastric Adenocarcinoma		-0.438043	SKBR3	Invasive Breast Carcinoma					-0.150566	SUDHL10	Mature B-Cell Neoplasms		-0.897203	ES2	Ovarian Epithelial Tumor
			-0.955018	SKMEL30	Melanoma		-0.436751	C32	Melanoma					-0.150467	MDAMB361	Invasive Breast Carcinoma		-0.896978	HCC1569	Invasive Breast Carcinoma
			-0.95478	L33	Adenosquamous Carcinoma of the Pancreas		-0.43041	EFM19	Invasive Breast Carcinoma					-0.149738	GSU	Esophagogastric Adenocarcinoma		-0.895065	KU1919	Bladder Urothelial Carcinoma
			-0.953473	NCIH1573	Non-Small Cell Lung Cancer		-0.428782	COLO829	Melanoma					-0.149511	HEC50B	Endometrial Carcinoma		-0.893307	NCIH446	Lung Neuroendocrine Tumor
			-0.951861	MKN45	Esophagogastric Adenocarcinoma		-0.428252	KNS42	Diffuse Glioma					-0.149417	HUPT4	Pancreatic Adenocarcinoma		-0.890252	LN382	Diffuse Glioma
			-0.949875	NCIH1793	Non-Small Cell Lung Cancer		-0.421957	OUMS23	Colorectal Adenocarcinoma					-0.148173	LN215	Diffuse Glioma		-0.889894	OV7	Ovarian Epithelial Tumor
			-0.948627	MDAMB435S	Melanoma		-0.421657	KMRC20	Renal Cell Carcinoma					-0.147951	SNU1	Esophagogastric Adenocarcinoma		-0.887311	SKNO1	Acute Myeloid Leukemia
			-0.947211	TOV112D	Ovarian Epithelial Tumor		-0.421158	NCIH2228	Non-Small Cell Lung Cancer					-0.147024	ZR75B	Invasive Breast Carcinoma		-0.885635	NCIH2171	Lung Neuroendocrine Tumor
			-0.946728	KD	Rhabdoid Cancer		-0.417347	EFM192A	Invasive Breast Carcinoma					-0.146728	A2058	Melanoma		-0.878365	NCIH3255	Non-Small Cell Lung Cancer
			-0.946286	SNU1079	Intraductal Papillary Neoplasm of the Bile Duct		-0.414766	HT55	Colorectal Adenocarcinoma					-0.146134	EFO21	Ovarian Epithelial Tumor		-0.876644	K562	Myeloproliferative Neoplasms
			-0.945818	SLR24	Renal Cell Carcinoma		-0.41148	NCIH211	Lung Neuroendocrine Tumor					-0.145634	NCIH647	Non-Small Cell Lung Cancer		-0.873523	SMSCTR	Rhabdomyosarcoma
			-0.94314	ABC1	Non-Small Cell Lung Cancer		-0.411233	NCIH2170	Non-Small Cell Lung Cancer					-0.14498	SKCO1	Colorectal Adenocarcinoma		-0.873423	BHT101	Anaplastic Thyroid Cancer
			-0.942662	OE21	Esophageal Squamous Cell Carcinoma		-0.410652	CAL54	Renal Cell Carcinoma					-0.143352	KELLY	Neuroblastoma		-0.872668	GP2D	Colorectal Adenocarcinoma
			-0.941657	SKMEL3	Melanoma		-0.410511	KATOIII	Esophagogastric Adenocarcinoma					-0.143176	TE6	Esophageal Squamous Cell Carcinoma		-0.871848	KASUMI2	B-Cell Acute Lymphoblastic Leukemia
			-0.9384	A427	Non-Small Cell Lung Cancer		-0.410281	CW2	Colorectal Adenocarcinoma					-0.14236	WM115	Melanoma		-0.871478	SKMEL3	Melanoma
			-0.937656	DETROIT562	Head and Neck Squamous Cell Carcinoma		-0.410089	LS513	Colorectal Adenocarcinoma					-0.141366	IGR1	Melanoma		-0.871107	EFO27	Ovarian Epithelial Tumor
			-0.937623	COLO704	Endometrial Carcinoma		-0.404545	SKNO1	Acute Myeloid Leukemia					-0.141284	NCIH1373	Non-Small Cell Lung Cancer		-0.871068	SKNDZ	Neuroblastoma
			-0.937332	HCC44	Non-Small Cell Lung Cancer		-0.400695	CMK115	Acute Myeloid Leukemia					-0.139317	KMS18	Mature B-Cell Neoplasms		-0.870812	UACC62	Melanoma
			-0.936059	PLB985	Acute Myeloid Leukemia		-0.393531	SW837	Colorectal Adenocarcinoma					-0.139276	MFE296	Endometrial Carcinoma		-0.868423	NB4	Acute Myeloid Leukemia
			-0.931014	CACO2	Colorectal Adenocarcinoma		-0.388809	A498	Renal Cell Carcinoma					-0.138852	M059K	Diffuse Glioma		-0.867249	NCIH747	Colorectal Adenocarcinoma
			-0.927554	D556	Embryonal Tumor		-0.388772	MDAPCA2B	Prostate Adenocarcinoma					-0.138816	DETROIT562	Head and Neck Squamous Cell Carcinoma		-0.86496	NCIH1915	Non-Small Cell Lung Cancer
			-0.927299	HEYA8	Ovarian Epithelial Tumor		-0.388652	KP3	Adenosquamous Carcinoma of the Pancreas					-0.138316	MELJUSO	Melanoma		-0.860013	HEC251	Endometrial Carcinoma
			-0.925337	OVSAHO	Ovarian Epithelial Tumor		-0.388512	EFO21	Ovarian Epithelial Tumor					-0.135966	SNU738	Diffuse Glioma		-0.858741	NCIH1048	Lung Neuroendocrine Tumor
			-0.922577	SNU410	Pancreatic Adenocarcinoma		-0.387009	SKBR7	Breast Neoplasm, NOS					-0.134172	OCIAML2	Acute Myeloid Leukemia		-0.855414	SUM190PT	Invasive Breast Carcinoma
			-0.922312	KMRC1	Renal Cell Carcinoma		-0.386802	KMRC1	Renal Cell Carcinoma					-0.133561	NCIH1395	Non-Small Cell Lung Cancer		-0.847067	CAL51	Invasive Breast Carcinoma
			-0.922135	MOLM16	Acute Myeloid Leukemia		-0.386206	HCC1419	Invasive Breast Carcinoma					-0.13328	HCC827GR5	Non-Small Cell Lung Cancer		-0.846937	SKNBE2	Neuroblastoma
			-0.921196	UACC257	Melanoma		-0.380324	HCC827	Non-Small Cell Lung Cancer					-0.133042	COLO320	Colorectal Adenocarcinoma		-0.846874	EKVX	Non-Small Cell Lung Cancer
			-0.921121	KASUMI1	Acute Myeloid Leukemia		-0.380004	HCC1187	Invasive Breast Carcinoma					-0.132118	ZR7530	Invasive Breast Carcinoma		-0.839212	SNU81	Colorectal Adenocarcinoma
			-0.919896	TOV21G	Ovarian Epithelial Tumor		-0.378039	HCC3153	Invasive Breast Carcinoma					-0.129921	NCIH2291	Non-Small Cell Lung Cancer		-0.838584	PETA	Merkel Cell Carcinoma
			-0.919747	TUHR14TKB	Renal Cell Carcinoma		-0.37578	HT1080	Fibrosarcoma					-0.129752	HS944T	Melanoma		-0.837856	NCIH322	Non-Small Cell Lung Cancer
			-0.917552	LCLC103H	Non-Small Cell Lung Cancer		-0.373801	A2780	Ovarian Epithelial Tumor					-0.12846	CHL1DM	Melanoma		-0.836654	HUG1N	Esophagogastric Adenocarcinoma
			-0.917033	NIHOVCAR3	Ovarian Epithelial Tumor		-0.371593	PSN1	Pancreatic Adenocarcinoma					-0.128063	KPL1	Invasive Breast Carcinoma		-0.836468	HS695T	Melanoma
			-0.915947	JJN3	Mature B-Cell Neoplasms		-0.368849	SNU81	Colorectal Adenocarcinoma					-0.126537	EW8	Ewing Sarcoma		-0.834063	OAW42	Ovarian Epithelial Tumor
			-0.914885	SNU1	Esophagogastric Adenocarcinoma		-0.365412	SKNDZ	Neuroblastoma					-0.124226	LU99	Non-Small Cell Lung Cancer		-0.832859	PANC0403	Pancreatic Adenocarcinoma
			-0.912187	SW1353	Chondrosarcoma		-0.363769	HUTU80	Small Bowel Cancer					-0.122289	G361	Melanoma		-0.832718	A375	Melanoma
			-0.911614	KMS27	Mature B-Cell Neoplasms		-0.363552	KARPAS422	Mature B-Cell Neoplasms					-0.122106	MELHO	Melanoma		-0.827108	PK1	Pancreatic Adenocarcinoma
			-0.910521	UMUC3	Bladder Urothelial Carcinoma		-0.363465	SNU1076	Head and Neck Squamous Cell Carcinoma					-0.121686	GI1	Diffuse Glioma		-0.825518	PLCPRF5	Hepatocellular Carcinoma
			-0.910438	DB	Mature B-Cell Neoplasms		-0.362711	TUHR10TKB	Renal Cell Carcinoma					-0.120484	PFEIFFER	Mature B-Cell Neoplasms		-0.823567	SKNEP1	Ewing Sarcoma
			-0.908653	HT1080	Fibrosarcoma		-0.362676	T24	Bladder Urothelial Carcinoma					-0.119593	A704	Renal Cell Carcinoma		-0.823021	SLR25	Renal Cell Carcinoma
			-0.90814	COLO783	Melanoma		-0.36114	NCCSTCK140	Esophagogastric Adenocarcinoma					-0.119494	RMGI	Ovarian Epithelial Tumor		-0.822061	HCC33	Lung Neuroendocrine Tumor
			-0.905659	CORL279	Lung Neuroendocrine Tumor		-0.361137	LOXIMVI	Melanoma					-0.118704	SLR24	Renal Cell Carcinoma		-0.820989	D556	Embryonal Tumor
			-0.904733	CALU3	Non-Small Cell Lung Cancer		-0.360941	TE4	Esophageal Squamous Cell Carcinoma					-0.117789	KASUMI1	Acute Myeloid Leukemia		-0.819331	MELJUSO	Melanoma
			-0.904507	LN340	Diffuse Glioma		-0.358472	MDAMB435S	Melanoma					-0.116632	786O	Renal Cell Carcinoma		-0.817753	DU4475	Invasive Breast Carcinoma
			-0.904467	NCIH1838	Non-Small Cell Lung Cancer		-0.3581	SNU719	Esophagogastric Adenocarcinoma					-0.114744	TDOTT	Esophageal Squamous Cell Carcinoma		-0.817193	L33	Adenosquamous Carcinoma of the Pancreas
			-0.904067	NCIH2110	Non-Small Cell Lung Cancer		-0.35795	SU8686	Pancreatic Adenocarcinoma					-0.113466	NCIH508	Colorectal Adenocarcinoma		-0.815817	KS1	Diffuse Glioma
			-0.903417	COLO829	Melanoma		-0.356703	PATU8902	Pancreatic Adenocarcinoma					-0.112471	TC71	Ewing Sarcoma		-0.815768	WM983B	Melanoma
			-0.901973	A375	Melanoma		-0.352996	JJN3	Mature B-Cell Neoplasms					-0.112099	NCIH1155	Non-Small Cell Lung Cancer		-0.815228	TE14	Esophageal Squamous Cell Carcinoma
			-0.900894	WSUDLCL2	Mature B-Cell Neoplasms		-0.351512	LI7	Hepatocellular Carcinoma					-0.111047	KD	Rhabdoid Cancer		-0.814907	A1207	Diffuse Glioma
			-0.900281	SF767	Cervical Squamous Cell Carcinoma		-0.34971	L33	Adenosquamous Carcinoma of the Pancreas					-0.110603	PANC0813	Pancreatic Adenocarcinoma		-0.808195	NCIH2009	Non-Small Cell Lung Cancer
			-0.898539	SKMEL28	Melanoma		-0.349484	LOUNH91	Non-Small Cell Lung Cancer					-0.110195	PSN1	Pancreatic Adenocarcinoma		-0.805659	OE33	Esophagogastric Adenocarcinoma
			-0.897593	COLO684	Endometrial Carcinoma		-0.348079	CL34	Colorectal Adenocarcinoma					-0.109656	SNGM	Endometrial Carcinoma		-0.803341	OV90	Ovarian Epithelial Tumor
			-0.896301	NCIH2009	Non-Small Cell Lung Cancer		-0.347448	QGP1	Pancreatic Neuroendocrine Tumor					-0.108728	SKHEP1	Hepatocellular Carcinoma		-0.80208	MDAPCA2B	Prostate Adenocarcinoma
			-0.895555	HCC364	Non-Small Cell Lung Cancer		-0.344891	WM1799	Melanoma					-0.108416	KARPAS422	Mature B-Cell Neoplasms		-0.799081	RS411	B-Cell Acute Lymphoblastic Leukemia
			-0.893139	NCIH157DM	Non-Small Cell Lung Cancer		-0.343989	NCIH146	Lung Neuroendocrine Tumor					-0.107691	SHP77	Lung Neuroendocrine Tumor		-0.796715	OVISE	Ovarian Epithelial Tumor
			-0.891819	AZ521	Small Bowel Cancer		-0.342937	HRT18	Colorectal Adenocarcinoma					-0.106912	THP1	Acute Myeloid Leukemia		-0.793989	TTC709	Rhabdoid Cancer
			-0.891122	CMK	Acute Myeloid Leukemia		-0.341817	ME180	Cervical Squamous Cell Carcinoma					-0.106206	TE8	Esophageal Squamous Cell Carcinoma		-0.792356	TUHR14TKB	Renal Cell Carcinoma
			-0.8899	SKMM2	Mature B-Cell Neoplasms		-0.341641	HPAC	Pancreatic Adenocarcinoma					-0.105804	HCC364	Non-Small Cell Lung Cancer		-0.79227	HCT15	Colorectal Adenocarcinoma
			-0.889507	CAOV4	Ovarian Epithelial Tumor		-0.341218	NCIH2887	Non-Small Cell Lung Cancer					-0.105413	KURAMOCHI	Ovarian Epithelial Tumor		-0.791736	HEL9217	Acute Myeloid Leukemia
			-0.886971	IGR37	Melanoma		-0.340413	COLO684	Endometrial Carcinoma					-0.104895	PANC0327	Pancreatic Adenocarcinoma		-0.785116	TE4	Esophageal Squamous Cell Carcinoma
			-0.886735	MFE296	Endometrial Carcinoma		-0.339676	HCC95	Non-Small Cell Lung Cancer					-0.104891	MDAMB231	Invasive Breast Carcinoma		-0.783922	NCIH1838	Non-Small Cell Lung Cancer
			-0.885815	RL	Mature B-Cell Neoplasms		-0.335808	600MPE	Invasive Breast Carcinoma					-0.104091	CALU3	Non-Small Cell Lung Cancer		-0.783635	C2BBE1	Colorectal Adenocarcinoma
			-0.884834	TCCPAN2	Pancreatic Adenocarcinoma		-0.335237	HUPT3	Pancreatic Adenocarcinoma					-0.103534	PETA	Merkel Cell Carcinoma		-0.781647	DETROIT562	Head and Neck Squamous Cell Carcinoma
			-0.884635	MDAMB157	Invasive Breast Carcinoma		-0.334017	U178	Diffuse Glioma					-0.103396	A172	Diffuse Glioma		-0.779261	KATOIII	Esophagogastric Adenocarcinoma
			-0.883464	CAL27	Head and Neck Squamous Cell Carcinoma		-0.333766	OELE	Non-Cancerous					-0.102763	G402	Rhabdoid Cancer		-0.779152	SF767	Cervical Squamous Cell Carcinoma
			-0.88301	HK2	Non-Cancerous		-0.333645	CHL1DM	Melanoma					-0.102704	IM95	Esophagogastric Adenocarcinoma		-0.778496	OCUM1	Esophagogastric Adenocarcinoma
			-0.882628	NCIH2030	Non-Small Cell Lung Cancer		-0.33163	BT12	Embryonal Tumor					-0.10239	TUHR10TKB	Renal Cell Carcinoma		-0.776089	HCC364	Non-Small Cell Lung Cancer
			-0.877191	HCC1500	Breast Ductal Carcinoma In Situ		-0.330745	HCC2688	Breast Ductal Carcinoma In Situ					-0.101167	SF268	Diffuse Glioma		-0.774251	CMK115	Acute Myeloid Leukemia
			-0.877076	PATU8902	Pancreatic Adenocarcinoma		-0.330595	SW1271	SMARCA4-deficient undifferentiated tumor					-0.0993502	SW579	Head and Neck Squamous Cell Carcinoma		-0.774221	HCC202	Breast Ductal Carcinoma In Situ
			-0.876805	JL1	Pleural Mesothelioma		-0.329817	NCIH209	Lung Neuroendocrine Tumor					-0.0990538	L33	Adenosquamous Carcinoma of the Pancreas		-0.77402	COLO205	Colorectal Adenocarcinoma
			-0.87594	OSRC2	Renal Cell Carcinoma		-0.327653	TE6	Esophageal Squamous Cell Carcinoma					-0.0988186	HEL9217	Acute Myeloid Leukemia		-0.77376	HT115	Colorectal Adenocarcinoma
			-0.874268	NCIH2887	Non-Small Cell Lung Cancer		-0.326729	A253	Head and Neck Squamous Cell Carcinoma					-0.0988043	TUHR4TKB	Renal Cell Carcinoma		-0.772955	COV434	Ovarian Epithelial Tumor
			-0.873408	IOMMLEE	Meningothelial Tumor		-0.323831	JHOS2	Ovarian Epithelial Tumor					-0.0975663	RPMI8226	Mature B-Cell Neoplasms		-0.772426	HCC95	Non-Small Cell Lung Cancer
			-0.872331	HEC251	Endometrial Carcinoma		-0.319387	ZR751	Invasive Breast Carcinoma					-0.097108	IGR37	Melanoma		-0.77124	ACHN	Renal Cell Carcinoma
			-0.871924	NCIH1915	Non-Small Cell Lung Cancer		-0.318351	A704	Renal Cell Carcinoma					-0.0950372	SW1271	SMARCA4-deficient undifferentiated tumor		-0.766393	KYSE510	Esophageal Squamous Cell Carcinoma
			-0.869996	U343	Diffuse Glioma		-0.317183	HCC2218	Breast Ductal Carcinoma In Situ					-0.0931225	ESS1	Uterine Sarcoma/Mesenchymal		-0.765143	COLO829	Melanoma
			-0.869055	A673	Ewing Sarcoma		-0.316718	SNU761	Hepatocellular Carcinoma					-0.0930666	HCC4006	Non-Small Cell Lung Cancer		-0.764006	MX1	Breast Neoplasm, NOS
			-0.868456	SKES1	Ewing Sarcoma		-0.315029	AZ521	Small Bowel Cancer					-0.0924396	OVTOKO	Ovarian Epithelial Tumor		-0.761935	NCIH508	Colorectal Adenocarcinoma
			-0.868305	TE10	Esophageal Squamous Cell Carcinoma		-0.314266	RPMI7951	Melanoma					-0.0921191	KP2	Pancreatic Adenocarcinoma		-0.760371	SW403	Colorectal Adenocarcinoma
			-0.86618	G401	Rhabdoid Cancer		-0.311665	KM12	Colorectal Adenocarcinoma					-0.0919295	NCIH1915	Non-Small Cell Lung Cancer		-0.758439	SKHEP1	Hepatocellular Carcinoma
			-0.865011	NB1	Neuroblastoma		-0.310459	LN428	Diffuse Glioma					-0.0918309	WM983B	Melanoma		-0.757743	CACO2	Colorectal Adenocarcinoma
			-0.864464	127399	Synovial Sarcoma		-0.30995	OE33	Esophagogastric Adenocarcinoma					-0.0914939	KATOIII	Esophagogastric Adenocarcinoma		-0.755256	NCIH1694	Lung Neuroendocrine Tumor
			-0.862652	SLR23	Renal Cell Carcinoma		-0.309674	NCIH2171	Lung Neuroendocrine Tumor					-0.0908952	KM12	Colorectal Adenocarcinoma		-0.755012	CH157MN	Meningothelial Tumor
			-0.861862	HCC827	Non-Small Cell Lung Cancer		-0.309581	DETROIT562	Head and Neck Squamous Cell Carcinoma					-0.0900162	SQ1	Non-Small Cell Lung Cancer		-0.750361	D341MED	Embryonal Tumor
			-0.858136	SKNEP1	Ewing Sarcoma		-0.307948	T47D	Invasive Breast Carcinoma					-0.0896823	PC14	Non-Small Cell Lung Cancer		-0.750018	PRECLH	Non-Cancerous
			-0.853627	KMS12BM	Mature B-Cell Neoplasms		-0.306887	HCC70	Invasive Breast Carcinoma					-0.0893009	HCC44	Non-Small Cell Lung Cancer		-0.748562	SKCO1	Colorectal Adenocarcinoma
			-0.853241	WM983B	Melanoma		-0.306812	A1207	Diffuse Glioma					-0.0890986	FU97	Esophagogastric Adenocarcinoma		-0.747773	LOXIMVI	Melanoma
			-0.851668	SCC4	Head and Neck Squamous Cell Carcinoma		-0.306595	NCIH520	Non-Small Cell Lung Cancer					-0.0888447	DANG	Pancreatic Adenocarcinoma		-0.745451	LK2	Non-Small Cell Lung Cancer
			-0.851417	RVH421	Melanoma		-0.305238	DLD1	Colorectal Adenocarcinoma					-0.088452	U2OS	Osteosarcoma		-0.745331	HEL	Acute Myeloid Leukemia
			-0.850559	PANC0327	Pancreatic Adenocarcinoma		-0.305082	CORL105	Non-Small Cell Lung Cancer					-0.0880207	HS695T	Melanoma		-0.744618	T98G	Diffuse Glioma
			-0.84904	BT20	Invasive Breast Carcinoma		-0.304865	A204	Rhabdoid Cancer					-0.0875707	OCIAML3	Acute Myeloid Leukemia		-0.743104	WM88	Melanoma
			-0.848814	KMS34	Mature B-Cell Neoplasms		-0.304753	RS411	B-Cell Acute Lymphoblastic Leukemia					-0.0875644	RVH421	Melanoma		-0.741922	CORL279	Lung Neuroendocrine Tumor
			-0.848075	CHL1DM	Melanoma		-0.303478	HCC4006	Non-Small Cell Lung Cancer					-0.0873386	OELE	Non-Cancerous		-0.74125	COLO679	Melanoma
			-0.845811	NCIH292	Non-Small Cell Lung Cancer		-0.303323	NCIH322	Non-Small Cell Lung Cancer					-0.0870617	MEWO	Melanoma		-0.740984	CJM	Melanoma
			-0.845638	CH157MN	Meningothelial Tumor		-0.303243	GI1	Diffuse Glioma					-0.0867698	CFPAC1	Pancreatic Adenocarcinoma		-0.73901	MOLM13	Acute Myeloid Leukemia
			-0.844908	KPNSI9S	Neuroblastoma		-0.301082	TE8	Esophageal Squamous Cell Carcinoma					-0.0865624	SKBR3	Invasive Breast Carcinoma		-0.737101	OSRC2	Renal Cell Carcinoma
			-0.843408	LAMA84	Myeloproliferative Neoplasms		-0.299765	SLR25	Renal Cell Carcinoma					-0.0859134	LC1SQSF	Non-Small Cell Lung Cancer		-0.737039	HELA	Cervical Adenocarcinoma
			-0.842064	M059K	Diffuse Glioma		-0.299658	TOV112D	Ovarian Epithelial Tumor					-0.0833653	SKES1	Ewing Sarcoma		-0.736913	YKG1	Diffuse Glioma
			-0.839097	K562	Myeloproliferative Neoplasms		-0.298285	JHOC5	Ovarian Epithelial Tumor					-0.083273	SKMM2	Mature B-Cell Neoplasms		-0.736789	NCIH157DM	Non-Small Cell Lung Cancer
			-0.838098	HCC2814	Non-Small Cell Lung Cancer		-0.296253	HT144	Melanoma					-0.0832166	JHESOAD1	Esophagogastric Adenocarcinoma		-0.735087	BICR56	Head and Neck Squamous Cell Carcinoma
			-0.837738	KM12	Colorectal Adenocarcinoma		-0.296175	TE9	Esophageal Squamous Cell Carcinoma					-0.0832109	TOV21G	Ovarian Epithelial Tumor		-0.73391	HRT18	Colorectal Adenocarcinoma
			-0.834466	PANC0403	Pancreatic Adenocarcinoma		-0.292789	HBL100	Non-Cancerous					-0.0831819	SKMEL2	Melanoma		-0.73373	TDOTT	Esophageal Squamous Cell Carcinoma
			-0.83435	SUM1315MO2	Invasive Breast Carcinoma		-0.292445	TOV21G	Ovarian Epithelial Tumor					-0.0823027	OE33	Esophagogastric Adenocarcinoma		-0.732957	SKMES1	Non-Small Cell Lung Cancer
			-0.832569	SKBR7	Breast Neoplasm, NOS		-0.289969	NCIH2009	Non-Small Cell Lung Cancer					-0.0821828	TYKNU	Ovarian Epithelial Tumor		-0.731863	INA6	Mature B-Cell Neoplasms
			-0.831635	SNU216	Esophagogastric Adenocarcinoma		-0.288169	LC1SQSF	Non-Small Cell Lung Cancer					-0.0818661	COLO829	Melanoma		-0.730791	MOLM16	Acute Myeloid Leukemia
			-0.831335	MEWO	Melanoma		-0.287709	YKG1	Diffuse Glioma					-0.0818014	MDAMB157	Invasive Breast Carcinoma		-0.727163	LAMA84	Myeloproliferative Neoplasms
			-0.830798	HCC95	Non-Small Cell Lung Cancer		-0.287035	NCIH841	SMARCA4-deficient undifferentiated tumor					-0.0804053	MORCPR	Non-Small Cell Lung Cancer		-0.724901	RPMI8226	Mature B-Cell Neoplasms
			-0.830228	HSC2	Head and Neck Squamous Cell Carcinoma		-0.287006	HSC2	Head and Neck Squamous Cell Carcinoma					-0.0792723	SNU81	Colorectal Adenocarcinoma		-0.724639	MV411	Acute Myeloid Leukemia
			-0.830179	BICR56	Head and Neck Squamous Cell Carcinoma		-0.286899	GP2D	Colorectal Adenocarcinoma					-0.0791359	ABC1	Non-Small Cell Lung Cancer		-0.7246	MONOMAC1	Acute Myeloid Leukemia
			-0.828418	NCIH211	Lung Neuroendocrine Tumor		-0.286896	BXPC3	Pancreatic Adenocarcinoma					-0.0776702	A3KAW	Mature B-Cell Neoplasms		-0.724351	BICR22	Head and Neck Squamous Cell Carcinoma
			-0.82615	TE4	Esophageal Squamous Cell Carcinoma		-0.285934	RERFLCAD2	Non-Small Cell Lung Cancer					-0.0771617	SCC25	Head and Neck Squamous Cell Carcinoma		-0.721891	CHL1DM	Melanoma
			-0.824608	MACLS2	Invasive Breast Carcinoma		-0.285368	HEC59	Endometrial Carcinoma					-0.0768786	JIMT1	Invasive Breast Carcinoma		-0.719988	NCIH2170	Non-Small Cell Lung Cancer
			-0.823954	NCIH1373	Non-Small Cell Lung Cancer		-0.285174	UACC257	Melanoma					-0.0767514	RCC4	Renal Cell Carcinoma		-0.719502	PFEIFFER	Mature B-Cell Neoplasms
			-0.822853	HCC1187	Invasive Breast Carcinoma		-0.283945	MELJUSO	Melanoma					-0.0762802	ASPC1	Pancreatic Adenocarcinoma		-0.718982	OVTOKO	Ovarian Epithelial Tumor
			-0.822066	NCIH1693	Non-Small Cell Lung Cancer		-0.283173	SKMM2	Mature B-Cell Neoplasms					-0.0761071	SKMEL28	Melanoma		-0.718823	HCC1937	Invasive Breast Carcinoma
			-0.821257	HUPT4	Pancreatic Adenocarcinoma		-0.282576	G401	Rhabdoid Cancer					-0.075984	OVCAR4	Ovarian Epithelial Tumor		-0.716035	D283MED	Embryonal Tumor
			-0.819971	TC71	Ewing Sarcoma		-0.282477	HMC18	Invasive Breast Carcinoma					-0.0758628	NCIH3122	Non-Small Cell Lung Cancer		-0.715537	CALU1	Non-Small Cell Lung Cancer
			-0.819521	MDAMB468	Invasive Breast Carcinoma		-0.281392	MDAMB361	Invasive Breast Carcinoma					-0.0756924	SKRC52	Renal Cell Carcinoma		-0.714851	A204	Rhabdoid Cancer
			-0.818218	NB4	Acute Myeloid Leukemia		-0.27916	NOMO1	Acute Myeloid Leukemia					-0.0750642	SLR26	Renal Cell Carcinoma		-0.714495	A172	Diffuse Glioma
			-0.817847	NCIH358	Non-Small Cell Lung Cancer		-0.278719	LCLC103H	Non-Small Cell Lung Cancer					-0.0745778	127399	Synovial Sarcoma		-0.714318	NCIH1437	Non-Small Cell Lung Cancer
			-0.813156	DU145	Prostate Adenocarcinoma		-0.278595	OV7	Ovarian Epithelial Tumor					-0.073713	RH30	Rhabdomyosarcoma		-0.712719	CW9019	Rhabdomyosarcoma
			-0.811598	HS766T	Pancreatic Adenocarcinoma		-0.277944	JHH1	Hepatocellular Carcinoma					-0.0736332	MKN1	Esophagogastric Adenocarcinoma		-0.712253	WM2664	Melanoma
			-0.80999	T47D	Invasive Breast Carcinoma		-0.276	HCC44	Non-Small Cell Lung Cancer					-0.07322	DLD1	Colorectal Adenocarcinoma		-0.71016	MELHO	Melanoma
			-0.809975	NCIH23	Non-Small Cell Lung Cancer		-0.275275	SUM185PE	Invasive Breast Carcinoma					-0.0715189	ES2	Ovarian Epithelial Tumor		-0.709378	DANG	Pancreatic Adenocarcinoma
			-0.808103	NCIH2405	Non-Small Cell Lung Cancer		-0.273344	BICR6	Head and Neck Squamous Cell Carcinoma					-0.0712587	EPLC272H	Non-Small Cell Lung Cancer		-0.708921	PECAPJ34CLONEC12	Head and Neck Squamous Cell Carcinoma
			-0.807976	UBLC1	Bladder Urothelial Carcinoma		-0.273183	BT483	Invasive Breast Carcinoma					-0.0706327	K562	Myeloproliferative Neoplasms		-0.707671	LN215	Diffuse Glioma
			-0.807583	D384	Embryonal Tumor		-0.273172	COLO741	Melanoma					-0.0698237	T24	Bladder Urothelial Carcinoma		-0.706192	SW1463	Colorectal Adenocarcinoma
			-0.807076	KE39	Esophagogastric Adenocarcinoma		-0.272671	HCC1428	Invasive Breast Carcinoma					-0.0693523	OV7	Ovarian Epithelial Tumor		-0.705467	CAS1	Diffuse Glioma
			-0.806579	DMS53	Lung Neuroendocrine Tumor		-0.272453	KP2	Pancreatic Adenocarcinoma					-0.0682492	CL34	Colorectal Adenocarcinoma		-0.702922	BT12	Embryonal Tumor
			-0.806402	CL34	Colorectal Adenocarcinoma		-0.272296	BICR56	Head and Neck Squamous Cell Carcinoma					-0.067488	AZ521	Small Bowel Cancer		-0.702715	MKL1	Merkel Cell Carcinoma
			-0.806345	OC314	Ovarian Epithelial Tumor		-0.270264	SW1417	Colorectal Adenocarcinoma					-0.0671941	HEP3B217	Hepatocellular Carcinoma		-0.701018	HCC2688	Breast Ductal Carcinoma In Situ
			-0.804414	AU565	Invasive Breast Carcinoma		-0.268245	KNS60	Diffuse Glioma					-0.0666563	PATU8902	Pancreatic Adenocarcinoma		-0.698115	KPNYN	Neuroblastoma
			-0.803478	HRT18	Colorectal Adenocarcinoma		-0.268085	EKVX	Non-Small Cell Lung Cancer					-0.0658768	HCC2429	Non-Small Cell Lung Cancer		-0.696211	SU8686	Pancreatic Adenocarcinoma
			-0.801505	SUM44PE	Invasive Breast Carcinoma		-0.267501	CJM	Melanoma					-0.0658465	KNS62	Non-Small Cell Lung Cancer		-0.69397	A101D	Melanoma
			-0.800799	JHOS2	Ovarian Epithelial Tumor		-0.266934	RT112	Bladder Urothelial Carcinoma					-0.0656784	KMRC2	Renal Cell Carcinoma		-0.693618	KNS62	Non-Small Cell Lung Cancer
			-0.800248	OAW42	Ovarian Epithelial Tumor		-0.266666	NCIH508	Colorectal Adenocarcinoma					-0.0656348	HUH1	Hepatocellular Carcinoma		-0.692071	OE21	Esophageal Squamous Cell Carcinoma
			-0.79924	COV504	Ovarian Epithelial Tumor		-0.265646	NCIH1975	Non-Small Cell Lung Cancer					-0.0631486	RH41	Rhabdomyosarcoma		-0.691713	LN464	Melanoma
			-0.79853	HELA	Cervical Adenocarcinoma		-0.264198	SJRH30	Rhabdomyosarcoma					-0.0630609	OVISE	Ovarian Epithelial Tumor		-0.691021	NCIH1836	Lung Neuroendocrine Tumor
			-0.797935	HCT116	Colorectal Adenocarcinoma		-0.263843	A2058	Melanoma					-0.062753	IOMMLEE	Meningothelial Tumor		-0.689545	SEM	B-Cell Acute Lymphoblastic Leukemia
			-0.796406	WM2664	Melanoma		-0.263769	HCC364	Non-Small Cell Lung Cancer					-0.0626229	BC3C	Bladder Urothelial Carcinoma		-0.687824	ZR751	Invasive Breast Carcinoma
			-0.795844	TUHR4TKB	Renal Cell Carcinoma		-0.262465	EWS502	Ewing Sarcoma					-0.0598481	EFE184	Endometrial Carcinoma		-0.684588	SUM102PT	Invasive Breast Carcinoma
			-0.795732	KARPAS422	Mature B-Cell Neoplasms		-0.262065	MEWO	Melanoma					-0.0594955	AM38	Diffuse Glioma		-0.683238	NUGC3	Esophagogastric Adenocarcinoma
			-0.795497	MDAMB231	Invasive Breast Carcinoma		-0.261898	NCIH1568	Non-Small Cell Lung Cancer					-0.0586128	SKNBE2	Neuroblastoma		-0.682224	MEWO	Melanoma
			-0.793121	SUMB002	Embryonal Tumor		-0.260403	LAMA84	Myeloproliferative Neoplasms					-0.0583104	KYSE150	Esophageal Squamous Cell Carcinoma		-0.68049	UOK101	Renal Cell Carcinoma
			-0.792451	RT112	Bladder Urothelial Carcinoma		-0.259986	OVSAHO	Ovarian Epithelial Tumor					-0.0582725	HCC1599	Invasive Breast Carcinoma		-0.6789	TUHR4TKB	Renal Cell Carcinoma
			-0.792369	OVCAR8	Ovarian Epithelial Tumor		-0.259787	HEKTE	Non-Cancerous					-0.0581427	KP1N	Pancreatic Adenocarcinoma		-0.678823	LN340	Diffuse Glioma
			-0.792146	BT12	Embryonal Tumor		-0.259672	HEYA8	Ovarian Epithelial Tumor					-0.057478	NCIH1573	Non-Small Cell Lung Cancer		-0.676498	HS683	Diffuse Glioma
			-0.791154	VCAP	Prostate Adenocarcinoma		-0.259347	NUGC3	Esophagogastric Adenocarcinoma					-0.0570899	G401	Rhabdoid Cancer		-0.675215	KYSE30	Esophageal Squamous Cell Carcinoma
			-0.791107	NCIH2122	Non-Small Cell Lung Cancer		-0.259266	LOVO	Colorectal Adenocarcinoma					-0.0559008	COLO205	Colorectal Adenocarcinoma		-0.674051	LN235	Diffuse Glioma
			-0.789811	RERFLCAI	Non-Small Cell Lung Cancer		-0.259027	HCC33	Lung Neuroendocrine Tumor					-0.0557032	SNU761	Hepatocellular Carcinoma		-0.673337	NCIH2405	Non-Small Cell Lung Cancer
			-0.788411	TUHR10TKB	Renal Cell Carcinoma		-0.257875	127399	Synovial Sarcoma					-0.0556839	NCIH196	SMARCA4-deficient undifferentiated tumor		-0.672745	SNU8	Ovarian Epithelial Tumor
			-0.787836	NCIH1944	Non-Small Cell Lung Cancer		-0.257767	TE15	Esophageal Squamous Cell Carcinoma					-0.0548615	SMSCTR	Rhabdomyosarcoma		-0.669925	SW837	Colorectal Adenocarcinoma
			-0.783744	SNU81	Colorectal Adenocarcinoma		-0.257365	WM793	Melanoma					-0.0541338	OSRC2	Renal Cell Carcinoma		-0.669807	WM793	Melanoma
			-0.782449	JHOC5	Ovarian Epithelial Tumor		-0.256994	COV504	Ovarian Epithelial Tumor					-0.0536896	SBC5	Lung Neuroendocrine Tumor		-0.664603	YD8	Head and Neck Squamous Cell Carcinoma
			-0.782183	LI7	Hepatocellular Carcinoma		-0.255742	DB	Mature B-Cell Neoplasms					-0.0532855	MDAMB175VII	Invasive Breast Carcinoma		-0.664068	EFO21	Ovarian Epithelial Tumor
			-0.776327	143B	Osteosarcoma		-0.255306	NCIN87	Esophagogastric Adenocarcinoma					-0.0529661	NUGC3	Esophagogastric Adenocarcinoma		-0.663468	CL34	Colorectal Adenocarcinoma
			-0.776148	KYSE180	Esophageal Squamous Cell Carcinoma		-0.255211	NCIH2087	Non-Small Cell Lung Cancer					-0.0527898	NCIH1299	Non-Small Cell Lung Cancer		-0.663226	EPLC272H	Non-Small Cell Lung Cancer
			-0.775332	LU99	Non-Small Cell Lung Cancer		-0.25224	U2OS	Osteosarcoma					-0.0518663	HCC1143	Invasive Breast Carcinoma		-0.663157	SNGM	Endometrial Carcinoma
			-0.773772	MELJUSO	Melanoma		-0.250787	SW527	Colorectal Adenocarcinoma					-0.0514591	SW1463	Colorectal Adenocarcinoma		-0.662648	RDES	Ewing Sarcoma
			-0.773278	PECAPJ34CLONEC12	Head and Neck Squamous Cell Carcinoma		-0.250696	JHESOAD1	Esophagogastric Adenocarcinoma					-0.0511276	SU8686	Pancreatic Adenocarcinoma		-0.661616	NCIH209	Lung Neuroendocrine Tumor
			-0.769582	A498	Renal Cell Carcinoma		-0.249356	K029AX	Melanoma					-0.0509585	SLR23	Renal Cell Carcinoma		-0.657897	786O	Renal Cell Carcinoma
			-0.76911	TE8	Esophageal Squamous Cell Carcinoma		-0.247936	SEM	B-Cell Acute Lymphoblastic Leukemia					-0.0506223	D384	Embryonal Tumor		-0.656165	HCC1143	Invasive Breast Carcinoma
			-0.76907	K029AX	Melanoma		-0.247824	TC71	Ewing Sarcoma					-0.0501862	HS729	Non-Cancerous		-0.656074	HEP3B217	Hepatocellular Carcinoma
			-0.765823	SNU601	Esophagogastric Adenocarcinoma		-0.24452	SNGM	Endometrial Carcinoma					-0.0501828	HT1080	Fibrosarcoma		-0.655607	GSU	Esophagogastric Adenocarcinoma
			-0.765173	EVSAT	Invasive Breast Carcinoma		-0.243955	NCIH2122	Non-Small Cell Lung Cancer					-0.0499492	NCIH2066	Lung Neuroendocrine Tumor		-0.654078	KMRC1	Renal Cell Carcinoma
			-0.764542	NCIH647	Non-Small Cell Lung Cancer		-0.243014	CALU6	Non-Small Cell Lung Cancer					-0.0497382	SW948	Colorectal Adenocarcinoma		-0.650329	IGR37	Melanoma
			-0.763556	SUM185PE	Invasive Breast Carcinoma		-0.242374	MACLS2	Invasive Breast Carcinoma					-0.0497129	NCIN87	Esophagogastric Adenocarcinoma		-0.649853	BHY	Head and Neck Squamous Cell Carcinoma
			-0.762796	WM793	Melanoma		-0.242179	SF172	Diffuse Glioma					-0.0490233	UOK101	Renal Cell Carcinoma		-0.648437	UACC257	Melanoma
			-0.762562	D458	Embryonal Tumor		-0.24085	HS294T	Melanoma					-0.0489654	SUPT1	Non-Hodgkin Lymphoma		-0.647788	WM115	Melanoma
			-0.762331	COLO680N	Esophageal Squamous Cell Carcinoma		-0.239828	SCC25	Head and Neck Squamous Cell Carcinoma					-0.0489305	VMRCRCW	Renal Cell Carcinoma		-0.646161	HPAC	Pancreatic Adenocarcinoma
			-0.762028	NCIH650	Non-Small Cell Lung Cancer		-0.238821	SKOV3	Ovarian Epithelial Tumor					-0.0485048	DB	Mature B-Cell Neoplasms		-0.64541	TOV21G	Ovarian Epithelial Tumor
			-0.761847	BICR22	Head and Neck Squamous Cell Carcinoma		-0.237905	HEC251	Endometrial Carcinoma					-0.0482855	A498	Renal Cell Carcinoma		-0.642243	KMS34	Mature B-Cell Neoplasms
			-0.761548	PECAPJ49	Head and Neck Squamous Cell Carcinoma		-0.236297	SNUC2A	Colorectal Adenocarcinoma					-0.0481181	HCC1008	Invasive Breast Carcinoma		-0.639651	SUM44PE	Invasive Breast Carcinoma
			-0.760535	COV362	Ovarian Epithelial Tumor		-0.235825	MDAMB175VII	Invasive Breast Carcinoma					-0.0479658	SNUC1	Colorectal Adenocarcinoma		-0.639481	OCIMY7	Mature B-Cell Neoplasms
			-0.757755	HT144	Melanoma		-0.234597	LCLC97TM1	Non-Small Cell Lung Cancer					-0.0470893	HT55	Colorectal Adenocarcinoma		-0.63892	NCIH2122	Non-Small Cell Lung Cancer
			-0.75663	NCIH522	Non-Small Cell Lung Cancer		-0.234307	ISHIKAWAHERAKLIO02ER	Endometrial Carcinoma					-0.0458663	A375	Melanoma		-0.638303	D458	Embryonal Tumor
			-0.752212	SW48	Colorectal Adenocarcinoma		-0.233939	SUDHL6	Mature B-Cell Neoplasms					-0.0457592	NCIH1105	Lung Neuroendocrine Tumor		-0.63796	JL1	Pleural Mesothelioma
			-0.749677	HLC1	Non-Small Cell Lung Cancer		-0.232949	CAL148	Invasive Breast Carcinoma					-0.0456916	CAMA1	Invasive Breast Carcinoma		-0.637231	D384	Embryonal Tumor
			-0.743771	CJM	Melanoma		-0.232651	RPMI8226	Mature B-Cell Neoplasms					-0.0448901	HCC2688	Breast Ductal Carcinoma In Situ		-0.636924	A427	Non-Small Cell Lung Cancer
			-0.743301	HCC2185	Invasive Breast Carcinoma		-0.232154	KE39	Esophagogastric Adenocarcinoma					-0.0443255	NCIH661	Non-Small Cell Lung Cancer		-0.636289	PANC0327	Pancreatic Adenocarcinoma
			-0.742644	NCIH1694	Lung Neuroendocrine Tumor		-0.232002	BFTC909	Renal Cell Carcinoma					-0.0439998	TE4	Esophageal Squamous Cell Carcinoma		-0.63574	HNT34	Acute Myeloid Leukemia
			-0.739838	YD8	Head and Neck Squamous Cell Carcinoma		-0.231355	HCC1806	Breast Ductal Carcinoma In Situ					-0.0434532	SUM185PE	Invasive Breast Carcinoma		-0.634453	IPC298	Melanoma
			-0.73777	SCC25	Head and Neck Squamous Cell Carcinoma		-0.230474	HCC2814	Non-Small Cell Lung Cancer					-0.0431501	PC3	Prostate Adenocarcinoma		-0.632551	NALM6	B-Cell Acute Lymphoblastic Leukemia
			-0.737506	NCIH1975	Non-Small Cell Lung Cancer		-0.230348	NCIH1693	Non-Small Cell Lung Cancer					-0.0422044	CW9019	Rhabdomyosarcoma		-0.632332	CAL54	Renal Cell Carcinoma
			-0.737242	KNS60	Diffuse Glioma		-0.230306	PFEIFFER	Mature B-Cell Neoplasms					-0.041965	BHT101	Anaplastic Thyroid Cancer		-0.632069	AU565	Invasive Breast Carcinoma
			-0.737056	NCIH2286	Lung Neuroendocrine Tumor		-0.229127	JHOM1	Ovarian Epithelial Tumor					-0.0412457	NCIH1792	Non-Small Cell Lung Cancer		-0.626538	MKL2	Merkel Cell Carcinoma
			-0.736554	OVCAR4	Ovarian Epithelial Tumor		-0.226522	NCIH2882	Non-Small Cell Lung Cancer					-0.0411262	NCIH157DM	Non-Small Cell Lung Cancer		-0.625805	SKOV3	Ovarian Epithelial Tumor
			-0.736333	NCIH1623	Non-Small Cell Lung Cancer		-0.22536	A427	Non-Small Cell Lung Cancer					-0.0399304	RL	Mature B-Cell Neoplasms		-0.624055	DMS53	Lung Neuroendocrine Tumor
			-0.736321	HUPT3	Pancreatic Adenocarcinoma		-0.223313	OPM1	Mature B-Cell Neoplasms					-0.0387101	YMB1	Invasive Breast Carcinoma		-0.623259	CW2	Colorectal Adenocarcinoma
			-0.734763	HOP62	Non-Small Cell Lung Cancer		-0.219978	LN443	Diffuse Glioma					-0.0386699	MDAMB415	Invasive Breast Carcinoma		-0.62319	DMS273	Lung Neuroendocrine Tumor
			-0.733693	TE9	Esophageal Squamous Cell Carcinoma		-0.219088	NCIH661	Non-Small Cell Lung Cancer					-0.0383917	SUM159PT	Invasive Breast Carcinoma		-0.6215	PECAPJ49	Head and Neck Squamous Cell Carcinoma
			-0.733653	HEL	Acute Myeloid Leukemia		-0.218731	SKNMC	Ewing Sarcoma					-0.0377296	DU145	Prostate Adenocarcinoma		-0.620689	HT1080	Fibrosarcoma
			-0.733386	NCIH2171	Lung Neuroendocrine Tumor		-0.218353	HCC2185	Invasive Breast Carcinoma					-0.0375825	OPM1	Mature B-Cell Neoplasms		-0.618453	NCIH1395	Non-Small Cell Lung Cancer
			-0.732197	EFO21	Ovarian Epithelial Tumor		-0.218087	TTC549	Rhabdoid Cancer					-0.0373134	SNB19	Diffuse Glioma		-0.617262	MHHES1	Ewing Sarcoma
			-0.732188	CFPAC1	Pancreatic Adenocarcinoma		-0.216207	YD8	Head and Neck Squamous Cell Carcinoma					-0.035945	SNU407	Colorectal Adenocarcinoma		-0.615517	CAL27	Head and Neck Squamous Cell Carcinoma
			-0.732176	OMM1	Ocular Melanoma		-0.215013	BT474	Invasive Breast Carcinoma					-0.0357333	T47D	Invasive Breast Carcinoma		-0.61505	HCC1359	Non-Small Cell Lung Cancer
			-0.731892	NCIH2066	Lung Neuroendocrine Tumor		-0.214958	SNU840	Ovarian Epithelial Tumor					-0.0354455	MOLM16	Acute Myeloid Leukemia		-0.615026	K029AX	Melanoma
			-0.729515	SW837	Colorectal Adenocarcinoma		-0.212423	8505C	Anaplastic Thyroid Cancer					-0.0353521	BT549	Invasive Breast Carcinoma		-0.614911	NCIH2452	Pleural Mesothelioma
			-0.727684	NCIH446	Lung Neuroendocrine Tumor		-0.212109	PANC1005	Pancreatic Adenocarcinoma					-0.0342623	NCIH1793	Non-Small Cell Lung Cancer		-0.611742	LCLC103H	Non-Small Cell Lung Cancer
			-0.727173	NCIH661	Non-Small Cell Lung Cancer		-0.208644	K562	Myeloproliferative Neoplasms					-0.0339687	KYSE140	Esophageal Squamous Cell Carcinoma		-0.610559	NCIH2023	Non-Small Cell Lung Cancer
			-0.726964	TE15	Esophageal Squamous Cell Carcinoma		-0.208589	KMS12BM	Mature B-Cell Neoplasms					-0.0335937	WM1799	Melanoma		-0.610037	CORL23	Non-Small Cell Lung Cancer
			-0.726849	SNU886	Hepatocellular Carcinoma		-0.207491	KNS81	Diffuse Glioma					-0.0330318	LN443	Diffuse Glioma		-0.606087	HLC1	Non-Small Cell Lung Cancer
			-0.724644	JHH1	Hepatocellular Carcinoma		-0.207399	CACO2	Colorectal Adenocarcinoma					-0.0329296	KYSE30	Esophageal Squamous Cell Carcinoma		-0.603812	BICR6	Head and Neck Squamous Cell Carcinoma
			-0.724464	BICR6	Head and Neck Squamous Cell Carcinoma		-0.206137	RL952	Endometrial Carcinoma					-0.0326404	TE14	Esophageal Squamous Cell Carcinoma		-0.603617	AZ521	Small Bowel Cancer
			-0.724382	COLO800	Melanoma		-0.205154	IGROV1	Ovarian Epithelial Tumor					-0.031913	MDAMB435S	Melanoma		-0.602285	NCIH650	Non-Small Cell Lung Cancer
			-0.724329	MFE319	Endometrial Carcinoma		-0.205119	HPAFII	Pancreatic Adenocarcinoma					-0.0302007	NCIH2030	Non-Small Cell Lung Cancer		-0.600443	EVSAT	Invasive Breast Carcinoma
			-0.723313	SKNMC	Ewing Sarcoma		-0.204677	HCC2450	Non-Small Cell Lung Cancer					-0.0301062	COLO678	Colorectal Adenocarcinoma		-0.600411	CADOES1	Ewing Sarcoma
			-0.723309	HT115	Colorectal Adenocarcinoma		-0.204217	JHUEM2	Endometrial Carcinoma					-0.0297641	NCIH2405	Non-Small Cell Lung Cancer		-0.600301	OCIAML2	Acute Myeloid Leukemia
			-0.721737	THP1	Acute Myeloid Leukemia		-0.201407	NCIH647	Non-Small Cell Lung Cancer					-0.0283209	COLO201	Colorectal Adenocarcinoma		-0.598426	TE10	Esophageal Squamous Cell Carcinoma
			-0.71836	MPP89	Pleural Mesothelioma		-0.201351	SUDHL4	Mature B-Cell Neoplasms					-0.0273785	UACC812	Invasive Breast Carcinoma		-0.597913	KMS18	Mature B-Cell Neoplasms
			-0.717903	KYSE150	Esophageal Squamous Cell Carcinoma		-0.201314	HNT34	Acute Myeloid Leukemia					-0.0272026	HCC1500	Breast Ductal Carcinoma In Situ		-0.59761	LN319	Diffuse Glioma
			-0.717885	BCPAP	Poorly Differentiated Thyroid Cancer		-0.199918	NCIH2004RT	Rhabdoid Cancer					-0.0270877	HCC1187	Invasive Breast Carcinoma		-0.596224	F36P	Acute Myeloid Leukemia
			-0.715915	HCC33	Lung Neuroendocrine Tumor		-0.198934	KMRC2	Renal Cell Carcinoma					-0.0267593	NCIH1355	Non-Small Cell Lung Cancer		-0.594934	KP2	Pancreatic Adenocarcinoma
			-0.713798	HCC1428	Invasive Breast Carcinoma		-0.198743	OCIAML2	Acute Myeloid Leukemia					-0.0264027	NCIH2228	Non-Small Cell Lung Cancer		-0.594795	OPM2	Mature B-Cell Neoplasms
			-0.712522	TE14	Esophageal Squamous Cell Carcinoma		-0.198234	CAKI1	Renal Cell Carcinoma					-0.0261422	TTC549	Rhabdoid Cancer		-0.594549	G361	Melanoma
			-0.711724	RL952	Endometrial Carcinoma		-0.197491	NCIH1623	Non-Small Cell Lung Cancer					-0.0258106	TOV112D	Ovarian Epithelial Tumor		-0.594359	HCC2429	Non-Small Cell Lung Cancer
			-0.710153	NCIH841	SMARCA4-deficient undifferentiated tumor		-0.196911	COLO320	Colorectal Adenocarcinoma					-0.0257473	NCIH1693	Non-Small Cell Lung Cancer		-0.593296	RL	Mature B-Cell Neoplasms
			-0.7098	A3KAW	Mature B-Cell Neoplasms		-0.196498	FUOV1	Ovarian Epithelial Tumor					-0.0254406	HELA	Cervical Adenocarcinoma		-0.593186	HS852T	Melanoma
			-0.709573	MELHO	Melanoma		-0.196319	OPM2	Mature B-Cell Neoplasms					-0.0251771	D341MED	Embryonal Tumor		-0.59274	MCF7	Invasive Breast Carcinoma
			-0.707964	BT16	Embryonal Tumor		-0.195804	HCC461	Non-Small Cell Lung Cancer					-0.025092	HMC18	Invasive Breast Carcinoma		-0.592452	CAMA1	Invasive Breast Carcinoma
			-0.707123	921	Ocular Melanoma		-0.195339	DANG	Pancreatic Adenocarcinoma					-0.0247182	GISTT1	Gastrointestinal Stromal Tumor		-0.591986	NCIH1975	Non-Small Cell Lung Cancer
			-0.705622	EWS502	Ewing Sarcoma		-0.194903	SLR23	Renal Cell Carcinoma					-0.0236639	SW1417	Colorectal Adenocarcinoma		-0.590545	PSN1	Pancreatic Adenocarcinoma
			-0.704713	HCC1143	Invasive Breast Carcinoma		-0.193942	CALU1	Non-Small Cell Lung Cancer					-0.0233967	HCC95	Non-Small Cell Lung Cancer		-0.589691	COV504	Ovarian Epithelial Tumor
			-0.704616	HUH1	Hepatocellular Carcinoma		-0.192096	C8166	Non-Cancerous					-0.0231883	PECAPJ41CLONED2	Head and Neck Squamous Cell Carcinoma		-0.589119	GB1	Diffuse Glioma
			-0.704602	CALU6	Non-Small Cell Lung Cancer		-0.191044	769P	Renal Cell Carcinoma					-0.0227793	PANC1	Pancreatic Adenocarcinoma		-0.589106	TC71	Ewing Sarcoma
			-0.704533	JHH6	Hepatocellular Carcinoma		-0.190466	LS180	Colorectal Adenocarcinoma					-0.0227149	NCIH1048	Lung Neuroendocrine Tumor		-0.589034	NOMO1	Acute Myeloid Leukemia
			-0.702607	YMB1	Invasive Breast Carcinoma		-0.188295	SNU1105	Diffuse Glioma					-0.0226282	NCIH1876	Lung Neuroendocrine Tumor		-0.588601	PANC0504	Pancreatic Adenocarcinoma
			-0.702384	YKG1	Diffuse Glioma		-0.186497	ES2	Ovarian Epithelial Tumor					-0.0225232	SNU719	Esophagogastric Adenocarcinoma		-0.587644	SCC25	Head and Neck Squamous Cell Carcinoma
			-0.702295	C8166	Non-Cancerous		-0.186072	SNU5	Esophagogastric Adenocarcinoma					-0.0221333	CAL12T	Non-Small Cell Lung Cancer		-0.586749	ESS1	Uterine Sarcoma/Mesenchymal
			-0.70174	RD	Rhabdomyosarcoma		-0.184626	MDAMB453	Invasive Breast Carcinoma					-0.0219756	WM88	Melanoma		-0.58487	NCIH1155	Non-Small Cell Lung Cancer
			-0.701695	A4FUK	Mature B-Cell Neoplasms		-0.18338	HL60	Acute Myeloid Leukemia					-0.0212265	SW837	Colorectal Adenocarcinoma		-0.584487	769P	Renal Cell Carcinoma
			-0.701328	CAL54	Renal Cell Carcinoma		-0.183285	AM38	Diffuse Glioma					-0.021105	SNU601	Esophagogastric Adenocarcinoma		-0.582814	HS766T	Pancreatic Adenocarcinoma
			-0.701049	HEKTE	Non-Cancerous		-0.181615	NCIH157DM	Non-Small Cell Lung Cancer					-0.0210409	PANC0203	Pancreatic Adenocarcinoma		-0.582665	ME180	Cervical Squamous Cell Carcinoma
			-0.700389	KNS62	Non-Small Cell Lung Cancer		-0.180812	DMS53	Lung Neuroendocrine Tumor					-0.0202977	HLE	Hepatocellular Carcinoma		-0.581934	NCIH2882	Non-Small Cell Lung Cancer
			-0.699469	MDAMB175VII	Invasive Breast Carcinoma		-0.180232	CAL51	Invasive Breast Carcinoma					-0.0202683	RT112	Bladder Urothelial Carcinoma		-0.581641	TOV112D	Ovarian Epithelial Tumor
			-0.697282	NCIH727	Lung Neuroendocrine Tumor		-0.180231	PC3	Prostate Adenocarcinoma					-0.0202491	K029AX	Melanoma		-0.580697	A673	Ewing Sarcoma
			-0.693236	HMC18	Invasive Breast Carcinoma		-0.179905	NCIH660	Prostate Small Cell Carcinoma					-0.0198059	HCC202	Breast Ductal Carcinoma In Situ		-0.579365	T24	Bladder Urothelial Carcinoma
			-0.692471	KYSE70	Esophageal Squamous Cell Carcinoma		-0.179786	KYSE520	Esophageal Squamous Cell Carcinoma					-0.0195127	KE39	Esophagogastric Adenocarcinoma		-0.578135	OVCAR8	Ovarian Epithelial Tumor
			-0.692291	CORL88	Lung Neuroendocrine Tumor		-0.178663	EW8	Ewing Sarcoma					-0.0194835	NCIH1650	Non-Small Cell Lung Cancer		-0.577696	BT474	Invasive Breast Carcinoma
			-0.692084	PLCPRF5	Hepatocellular Carcinoma		-0.17835	NCIH650	Non-Small Cell Lung Cancer					-0.0194098	HCC15	Non-Small Cell Lung Cancer		-0.576697	LS513	Colorectal Adenocarcinoma
			-0.692021	PC3	Prostate Adenocarcinoma		-0.177693	SNU601	Esophagogastric Adenocarcinoma					-0.0194069	BT12	Embryonal Tumor		-0.576692	SW579	Head and Neck Squamous Cell Carcinoma
			-0.691108	PK1	Pancreatic Adenocarcinoma		-0.17769	SW1463	Colorectal Adenocarcinoma					-0.019286	CAS1	Diffuse Glioma		-0.575712	KPL1	Invasive Breast Carcinoma
			-0.690684	NCIH1666	Non-Small Cell Lung Cancer		-0.177436	C2BBE1	Colorectal Adenocarcinoma					-0.0192515	LCLC103H	Non-Small Cell Lung Cancer		-0.575691	COLO783	Melanoma
			-0.689423	HEC50B	Endometrial Carcinoma		-0.174779	HCT116	Colorectal Adenocarcinoma					-0.0175244	LN229	Diffuse Glioma		-0.575453	MM1S	Mature B-Cell Neoplasms
			-0.685658	DND41	T-Lymphoblastic Leukemia/Lymphoma		-0.174538	NCIH2052	Pleural Mesothelioma					-0.0169405	HCT15	Colorectal Adenocarcinoma		-0.573799	LNZ308	Diffuse Glioma
			-0.685251	NCIH460	Non-Small Cell Lung Cancer		-0.171929	HCC827GR	Non-Small Cell Lung Cancer					-0.0167863	NCIH716	Colorectal Adenocarcinoma		-0.572009	DKMG	Diffuse Glioma
			-0.685163	HCC1806	Breast Ductal Carcinoma In Situ		-0.170525	REH	B-Cell Acute Lymphoblastic Leukemia					-0.0166525	A549	Non-Small Cell Lung Cancer		-0.571958	HCC3153	Invasive Breast Carcinoma
			-0.683341	BFTC909	Renal Cell Carcinoma		-0.16886	NCIH727	Lung Neuroendocrine Tumor					-0.0164196	HCC366	Non-Small Cell Lung Cancer		-0.569782	HCC461	Non-Small Cell Lung Cancer
			-0.681356	HCC2218	Breast Ductal Carcinoma In Situ		-0.168547	MFE296	Endometrial Carcinoma					-0.0162	NCIH460	Non-Small Cell Lung Cancer		-0.569453	CL11	Colorectal Adenocarcinoma
			-0.680942	NCIH520	Non-Small Cell Lung Cancer		-0.167914	JHH5	Hepatocellular Carcinoma					-0.0161955	LOXIMVI	Melanoma		-0.567006	NCIH2887	Non-Small Cell Lung Cancer
			-0.680743	22RV1	Prostate Adenocarcinoma		-0.166847	SF767	Cervical Squamous Cell Carcinoma					-0.0159945	8505C	Anaplastic Thyroid Cancer		-0.566494	L363	Mature B-Cell Neoplasms
			-0.67991	CAL29	Bladder Urothelial Carcinoma		-0.166817	OVTOKO	Ovarian Epithelial Tumor					-0.0157135	SH4	Melanoma		-0.566324	SNU449	Hepatocellular Carcinoma
			-0.679876	TDOTT	Esophageal Squamous Cell Carcinoma		-0.166297	HCC1395	Invasive Breast Carcinoma					-0.0149975	MOLM13	Acute Myeloid Leukemia		-0.566135	HCC1428	Invasive Breast Carcinoma
			-0.679214	NCIH1395	Non-Small Cell Lung Cancer		-0.165273	SNU1	Esophagogastric Adenocarcinoma					-0.014485	CAL148	Invasive Breast Carcinoma		-0.565775	PANC0813	Pancreatic Adenocarcinoma
			-0.678698	PRECLH	Non-Cancerous		-0.164968	KYSE140	Esophageal Squamous Cell Carcinoma					-0.014249	NCIH211	Lung Neuroendocrine Tumor		-0.565628	U343	Diffuse Glioma
			-0.677292	MKN7	Esophagogastric Adenocarcinoma		-0.164777	CAL27	Head and Neck Squamous Cell Carcinoma					-0.0129908	A2780	Ovarian Epithelial Tumor		-0.565218	NCIH1693	Non-Small Cell Lung Cancer
			-0.676845	CW2	Colorectal Adenocarcinoma		-0.16444	HCC2429	Non-Small Cell Lung Cancer					-0.0128024	ZR751	Invasive Breast Carcinoma		-0.564983	SKMEL28	Melanoma
			-0.6767	HCC4006	Non-Small Cell Lung Cancer		-0.163743	LN18	Diffuse Glioma					-0.0125764	LN319	Diffuse Glioma		-0.563316	TTC549	Rhabdoid Cancer
			-0.674238	IGR1	Melanoma		-0.161821	EPLC272H	Non-Small Cell Lung Cancer					-0.0124519	HCC1428	Invasive Breast Carcinoma		-0.5616	EBC1	Non-Small Cell Lung Cancer
			-0.673021	LN18	Diffuse Glioma		-0.161347	L363	Mature B-Cell Neoplasms					-0.0118113	143B	Osteosarcoma		-0.560525	KNS42	Diffuse Glioma
			-0.672751	HLF	Hepatocellular Carcinoma		-0.159608	NCIH28	Pleural Mesothelioma					-0.010961	BFTC909	Renal Cell Carcinoma		-0.559471	JHOS2	Ovarian Epithelial Tumor
			-0.669892	SKMEL2	Melanoma		-0.158809	SNUC4	Colorectal Adenocarcinoma					-0.0107997	1321N1	Diffuse Glioma		-0.559452	KMS12BM	Mature B-Cell Neoplasms
			-0.669342	HGC27	Esophagogastric Adenocarcinoma		-0.158741	COLO680N	Esophageal Squamous Cell Carcinoma					-0.0107797	KYSE520	Esophageal Squamous Cell Carcinoma		-0.558352	HMC18	Invasive Breast Carcinoma
			-0.668893	BC3C	Bladder Urothelial Carcinoma		-0.158632	TUHR4TKB	Renal Cell Carcinoma					-0.0102728	HS578T	Invasive Breast Carcinoma		-0.556605	SJRH30	Rhabdomyosarcoma
			-0.668619	ES2	Ovarian Epithelial Tumor		-0.158292	MKN7	Esophagogastric Adenocarcinoma					-0.00957025	ISHIKAWAHERAKLIO02ER	Endometrial Carcinoma		-0.553836	SUM1315MO2	Invasive Breast Carcinoma
			-0.667831	KMS28BM	Mature B-Cell Neoplasms		-0.156198	TUHR14TKB	Renal Cell Carcinoma					-0.00923462	WM793	Melanoma		-0.552629	TCCSUP	Bladder Urothelial Carcinoma
			-0.666952	MDAMB415	Invasive Breast Carcinoma		-0.155426	NCIH716	Colorectal Adenocarcinoma					-0.00837799	MFE280	Endometrial Carcinoma		-0.551433	SW620	Colorectal Adenocarcinoma
			-0.665253	NCIH508	Colorectal Adenocarcinoma		-0.155413	HEL9217	Acute Myeloid Leukemia					-0.00832795	LK2	Non-Small Cell Lung Cancer		-0.55033	RKN	Leiomyosarcoma
			-0.66467	NCIH1568	Non-Small Cell Lung Cancer		-0.153199	MDAMB231	Invasive Breast Carcinoma					-0.00811209	SIHA	Cervical Squamous Cell Carcinoma		-0.548872	HCC44	Non-Small Cell Lung Cancer
			-0.662879	UACC812	Invasive Breast Carcinoma		-0.153148	HT115	Colorectal Adenocarcinoma					-0.00803794	KYSE450	Esophageal Squamous Cell Carcinoma		-0.548441	NCIH358	Non-Small Cell Lung Cancer
			-0.662617	CAL33	Head and Neck Squamous Cell Carcinoma		-0.152672	HS578T	Invasive Breast Carcinoma					-0.00770839	NCIH3255	Non-Small Cell Lung Cancer		-0.548236	KARPAS422	Mature B-Cell Neoplasms
			-0.662598	SNUC1	Colorectal Adenocarcinoma		-0.152621	MKL1	Merkel Cell Carcinoma					-0.00762467	BICR56	Head and Neck Squamous Cell Carcinoma		-0.546733	A549	Non-Small Cell Lung Cancer
			-0.662596	RMGI	Ovarian Epithelial Tumor		-0.151524	OC314	Ovarian Epithelial Tumor					-0.00709014	DMS273	Lung Neuroendocrine Tumor		-0.546148	MDAMB231	Invasive Breast Carcinoma
			-0.659114	CAL12T	Non-Small Cell Lung Cancer		-0.149595	SKNEP1	Ewing Sarcoma					-0.0068745	CADOES1	Ewing Sarcoma		-0.545865	LU65	Non-Small Cell Lung Cancer
			-0.657756	CORL23	Non-Small Cell Lung Cancer		-0.149124	NCIH1299	Non-Small Cell Lung Cancer					-0.00685142	MCF10A	Non-Cancerous		-0.544567	CAOV4	Ovarian Epithelial Tumor
			-0.654884	NCCSTCK140	Esophagogastric Adenocarcinoma		-0.148716	UBLC1	Bladder Urothelial Carcinoma					-0.00642423	CALU6	Non-Small Cell Lung Cancer		-0.544084	8505C	Anaplastic Thyroid Cancer
			-0.65461	BHY	Head and Neck Squamous Cell Carcinoma		-0.147781	RCC4	Renal Cell Carcinoma					-0.00636305	BXPC3	Pancreatic Adenocarcinoma		-0.543417	SLR23	Renal Cell Carcinoma
			-0.654036	CHAGOK1	Non-Small Cell Lung Cancer		-0.146309	KURAMOCHI	Ovarian Epithelial Tumor					-0.00558415	HCC70	Invasive Breast Carcinoma		-0.542923	SNU738	Diffuse Glioma
			-0.653882	KS1	Diffuse Glioma		-0.14603	NCIH1581	Non-Small Cell Lung Cancer					-0.00520616	SW1783	Diffuse Glioma		-0.542606	AM38	Diffuse Glioma
			-0.653295	HCC515	Non-Small Cell Lung Cancer		-0.144349	TE10	Esophageal Squamous Cell Carcinoma					-0.00360947	SUIT2	Pancreatic Adenocarcinoma		-0.540782	WSUDLCL2	Mature B-Cell Neoplasms
			-0.650776	SNU5	Esophagogastric Adenocarcinoma		-0.144287	TCCSUP	Bladder Urothelial Carcinoma					-0.00196179	HCC1806	Breast Ductal Carcinoma In Situ		-0.540692	HEYA8	Ovarian Epithelial Tumor
			-0.650282	SW620	Colorectal Adenocarcinoma		-0.143992	NCIH1395	Non-Small Cell Lung Cancer					-0.0016149	HUTU80	Small Bowel Cancer		-0.540274	CALU3	Non-Small Cell Lung Cancer
			-0.645891	KYSE410	Esophageal Squamous Cell Carcinoma		-0.143439	ZR75B	Invasive Breast Carcinoma					-0.000916807	UACC257	Melanoma		-0.539005	CAKI2	Renal Cell Carcinoma
			-0.645641	OCIMY7	Mature B-Cell Neoplasms		-0.140162	LXF289	Non-Small Cell Lung Cancer					-0.000701325	MDAMB436	Invasive Breast Carcinoma		-0.537487	OELE	Non-Cancerous
			-0.645605	NCIH1836	Lung Neuroendocrine Tumor		-0.139102	D458	Embryonal Tumor					-0.000656912	NCIH2452	Pleural Mesothelioma		-0.535536	DB	Mature B-Cell Neoplasms
			-0.643425	DLD1	Colorectal Adenocarcinoma		-0.139088	MDAMB157	Invasive Breast Carcinoma					0.000407614	PECAPJ34CLONEC12	Head and Neck Squamous Cell Carcinoma		-0.534883	JJN3	Mature B-Cell Neoplasms
			-0.640557	MDAMB361	Invasive Breast Carcinoma		-0.136342	HUPT4	Pancreatic Adenocarcinoma					0.000425272	22RV1	Prostate Adenocarcinoma		-0.534725	SUM229PE	Invasive Breast Carcinoma
			-0.64047	HCC2450	Non-Small Cell Lung Cancer		-0.136121	TDOTT	Esophageal Squamous Cell Carcinoma					0.00185002	KS1	Diffuse Glioma		-0.533878	OMM1	Ocular Melanoma
			-0.639677	SLR20	Bladder Urothelial Carcinoma		-0.135941	KYSE510	Esophageal Squamous Cell Carcinoma					0.00218301	KPNSI9S	Neuroblastoma		-0.533735	RCC4	Renal Cell Carcinoma
			-0.637401	MKL1	Merkel Cell Carcinoma		-0.134818	PECAPJ34CLONEC12	Head and Neck Squamous Cell Carcinoma					0.00303481	DND41	T-Lymphoblastic Leukemia/Lymphoma		-0.533586	RERFLCAD2	Non-Small Cell Lung Cancer
			-0.63652	HCC1395	Invasive Breast Carcinoma		-0.13446	COLO783	Melanoma					0.00308312	D458	Embryonal Tumor		-0.533343	COLO741	Melanoma
			-0.635456	LUDLU1	Non-Small Cell Lung Cancer		-0.132957	GB1	Diffuse Glioma					0.00391701	CORL279	Lung Neuroendocrine Tumor		-0.532763	MDAMB415	Invasive Breast Carcinoma
			-0.635107	NALM6	B-Cell Acute Lymphoblastic Leukemia		-0.132948	NCIH1944	Non-Small Cell Lung Cancer					0.00395202	KNS42	Diffuse Glioma		-0.52703	HCC827	Non-Small Cell Lung Cancer
			-0.634907	LCLC97TM1	Non-Small Cell Lung Cancer		-0.13144	D283MED	Embryonal Tumor					0.00396843	RERFLCAD2	Non-Small Cell Lung Cancer		-0.526464	UACC812	Invasive Breast Carcinoma
			-0.632522	KMRC2	Renal Cell Carcinoma		-0.129917	HS944T	Melanoma					0.00415978	GSS	Esophagogastric Adenocarcinoma		-0.524406	JR	Rhabdomyosarcoma
			-0.631236	ISHIKAWAHERAKLIO02ER	Endometrial Carcinoma		-0.129175	LN319	Diffuse Glioma					0.00468879	MIAPACA2	Pancreatic Adenocarcinoma		-0.523066	IGR39	Melanoma
			-0.63019	KYSE520	Esophageal Squamous Cell Carcinoma		-0.128296	SKHEP1	Hepatocellular Carcinoma					0.00511566	SKNAS	Neuroblastoma		-0.521773	SUM185PE	Invasive Breast Carcinoma
			-0.629468	LN428	Diffuse Glioma		-0.127246	CORL279	Lung Neuroendocrine Tumor					0.00514663	U178	Diffuse Glioma		-0.520054	JHESOAD1	Esophagogastric Adenocarcinoma
			-0.628483	COLO201	Colorectal Adenocarcinoma		-0.127239	TEN	Endometrial Carcinoma					0.00543587	SW1990	Pancreatic Adenocarcinoma		-0.518407	JHH1	Hepatocellular Carcinoma
			-0.627958	KYSE140	Esophageal Squamous Cell Carcinoma		-0.127204	KYSE70	Esophageal Squamous Cell Carcinoma					0.00641037	KU1919	Bladder Urothelial Carcinoma		-0.515571	HCC1833	Non-Small Cell Lung Cancer
			-0.626509	769P	Renal Cell Carcinoma		-0.126877	D341MED	Embryonal Tumor					0.00667167	YD8	Head and Neck Squamous Cell Carcinoma		-0.513822	HT55	Colorectal Adenocarcinoma
			-0.624146	LNCAPCLONEFGC	Prostate Adenocarcinoma		-0.126554	LN382	Diffuse Glioma					0.00697612	SUM229PE	Invasive Breast Carcinoma		-0.513617	NCIH1650	Non-Small Cell Lung Cancer
			-0.623182	OPM1	Mature B-Cell Neoplasms		-0.126319	KYSE30	Esophageal Squamous Cell Carcinoma					0.00712879	HT115	Colorectal Adenocarcinoma		-0.512417	OCUBM	Invasive Breast Carcinoma
			-0.621783	GI1	Diffuse Glioma		-0.12606	DAOY	Embryonal Tumor					0.00737406	NCIH1944	Non-Small Cell Lung Cancer		-0.511274	MIAPACA2	Pancreatic Adenocarcinoma
			-0.621253	HCC1419	Invasive Breast Carcinoma		-0.125045	D384	Embryonal Tumor					0.00792473	BT20	Invasive Breast Carcinoma		-0.511087	NCIH2052	Pleural Mesothelioma
			-0.62115	U937	Acute Myeloid Leukemia		-0.123943	LMSU	Esophagogastric Adenocarcinoma					0.00844543	SKNMC	Ewing Sarcoma		-0.511081	ECGI10	Esophageal Squamous Cell Carcinoma
			-0.621063	NCIH747	Colorectal Adenocarcinoma		-0.123742	NCIH1048	Lung Neuroendocrine Tumor					0.00868238	EFM19	Invasive Breast Carcinoma		-0.510341	SKMM2	Mature B-Cell Neoplasms
			-0.620948	HL60	Acute Myeloid Leukemia		-0.123447	COV362	Ovarian Epithelial Tumor					0.00961358	PLB985	Acute Myeloid Leukemia		-0.509866	IGR1	Melanoma
			-0.620782	EPLC272H	Non-Small Cell Lung Cancer		-0.123247	SF268	Diffuse Glioma					0.00985781	PK1	Pancreatic Adenocarcinoma		-0.50984	NCIH526	Lung Neuroendocrine Tumor
			-0.619195	SUM190PT	Invasive Breast Carcinoma		-0.121878	AGS	Esophagogastric Adenocarcinoma					0.0110443	MONOMAC1	Acute Myeloid Leukemia		-0.506085	EW8	Ewing Sarcoma
			-0.618236	HCC202	Breast Ductal Carcinoma In Situ		-0.121592	CORL23	Non-Small Cell Lung Cancer					0.0120315	NCIH1703	Non-Small Cell Lung Cancer		-0.505107	MDAMB435S	Melanoma
			-0.617544	TTC549	Rhabdoid Cancer		-0.120869	CAS1	Diffuse Glioma					0.0120657	LS411N	Colorectal Adenocarcinoma		-0.503739	22RV1	Prostate Adenocarcinoma
			-0.616853	SW480	Colorectal Adenocarcinoma		-0.120827	RH30	Rhabdomyosarcoma					0.0125325	SF172	Diffuse Glioma		-0.502775	SNU1105	Diffuse Glioma
			-0.615622	OCUBM	Invasive Breast Carcinoma		-0.120576	PLB985	Acute Myeloid Leukemia					0.0125888	FADU	Head and Neck Squamous Cell Carcinoma		-0.50206	TEN	Endometrial Carcinoma
			-0.615613	KATOIII	Esophagogastric Adenocarcinoma		-0.118883	SUM1315MO2	Invasive Breast Carcinoma					0.0128874	BICR22	Head and Neck Squamous Cell Carcinoma		-0.499039	697	B-Cell Acute Lymphoblastic Leukemia
			-0.614703	JHH5	Hepatocellular Carcinoma		-0.117787	TTC709	Rhabdoid Cancer					0.0131444	KPNYN	Neuroblastoma		-0.498727	CHAGOK1	Non-Small Cell Lung Cancer
			-0.61441	NCIH2087	Non-Small Cell Lung Cancer		-0.117719	HUH1	Hepatocellular Carcinoma					0.0139268	MDAMB134VI	Invasive Breast Carcinoma		-0.498496	UBLC1	Bladder Urothelial Carcinoma
			-0.612948	A253	Head and Neck Squamous Cell Carcinoma		-0.117158	NCIH1435	Non-Small Cell Lung Cancer					0.0146489	U251MG	Diffuse Glioma		-0.495487	JHOC5	Ovarian Epithelial Tumor
			-0.607005	HCT15	Colorectal Adenocarcinoma		-0.11606	NCIH358	Non-Small Cell Lung Cancer					0.0147142	CHAGOK1	Non-Small Cell Lung Cancer		-0.495263	SNU61	Colorectal Adenocarcinoma
			-0.606271	MHHES1	Ewing Sarcoma		-0.11508	RKO	Colorectal Adenocarcinoma					0.0156087	TE10	Esophageal Squamous Cell Carcinoma		-0.494574	SLR26	Renal Cell Carcinoma
			-0.605993	SKBR5	Breast Neoplasm, NOS		-0.114871	T98G	Diffuse Glioma					0.0159445	NCIH1581	Non-Small Cell Lung Cancer		-0.494555	ASPC1	Pancreatic Adenocarcinoma
			-0.605623	TTC709	Rhabdoid Cancer		-0.114687	OCIAML3	Acute Myeloid Leukemia					0.0171265	769P	Renal Cell Carcinoma		-0.494504	A253	Head and Neck Squamous Cell Carcinoma
			-0.605256	NCIH2023	Non-Small Cell Lung Cancer		-0.114285	MFE280	Endometrial Carcinoma					0.0171721	JHOS2	Ovarian Epithelial Tumor		-0.493687	WM1799	Melanoma
			-0.605193	NCIH441	Non-Small Cell Lung Cancer		-0.113614	MDAMB436	Invasive Breast Carcinoma					0.0172904	JHH1	Hepatocellular Carcinoma		-0.493	CAKI1	Renal Cell Carcinoma
			-0.60504	SW1463	Colorectal Adenocarcinoma		-0.112829	SF126	Diffuse Glioma					0.0174145	MCF7	Invasive Breast Carcinoma		-0.491441	MFE280	Endometrial Carcinoma
			-0.605028	HEP3B217	Hepatocellular Carcinoma		-0.111953	NCIH1373	Non-Small Cell Lung Cancer					0.0179234	KNS60	Diffuse Glioma		-0.491001	KP3	Adenosquamous Carcinoma of the Pancreas
			-0.604857	A172	Diffuse Glioma		-0.110911	MX1	Breast Neoplasm, NOS					0.0187624	HUPT3	Pancreatic Adenocarcinoma		-0.489312	SUDHL4	Mature B-Cell Neoplasms
			-0.598912	LOVO	Colorectal Adenocarcinoma		-0.11084	AU565	Invasive Breast Carcinoma					0.0193616	LXF289	Non-Small Cell Lung Cancer		-0.48801	SW1573	Non-Small Cell Lung Cancer
			-0.598082	U178	Diffuse Glioma		-0.110703	LS411N	Colorectal Adenocarcinoma					0.0194931	921	Ocular Melanoma		-0.487961	600MPE	Invasive Breast Carcinoma
			-0.597726	ZR7530	Invasive Breast Carcinoma		-0.110405	MOLM16	Acute Myeloid Leukemia					0.0196703	MKN7	Esophagogastric Adenocarcinoma		-0.487746	RERFLCAI	Non-Small Cell Lung Cancer
			-0.59626	AM38	Diffuse Glioma		-0.108975	SKES1	Ewing Sarcoma					0.0199696	WM2664	Melanoma		-0.487339	GSS	Esophagogastric Adenocarcinoma
			-0.593442	NCIH322	Non-Small Cell Lung Cancer		-0.106422	KYSE410	Esophageal Squamous Cell Carcinoma					0.0204735	SKNSH	Neuroblastoma		-0.487218	NCIH727	Lung Neuroendocrine Tumor
			-0.593345	NCIH3122	Non-Small Cell Lung Cancer		-0.106417	NCIH526	Lung Neuroendocrine Tumor					0.0205601	NCIH1568	Non-Small Cell Lung Cancer		-0.487051	COLO201	Colorectal Adenocarcinoma
			-0.591446	KYM1	Rhabdoid Cancer		-0.104682	JL1	Pleural Mesothelioma					0.0207278	REH	B-Cell Acute Lymphoblastic Leukemia		-0.482749	SF126	Diffuse Glioma
			-0.589348	TE11	Esophageal Squamous Cell Carcinoma		-0.103994	CH157MN	Meningothelial Tumor					0.0221999	SNUC4	Colorectal Adenocarcinoma		-0.482497	HCC2814	Non-Small Cell Lung Cancer
			-0.589304	CW9019	Rhabdomyosarcoma		-0.103945	OAW42	Ovarian Epithelial Tumor					0.0222638	SW780	Bladder Urothelial Carcinoma		-0.480178	NCIH23	Non-Small Cell Lung Cancer
			-0.589166	SMSCTR	Rhabdomyosarcoma		-0.103111	D425	Embryonal Tumor					0.0243322	SW1573	Non-Small Cell Lung Cancer		-0.478185	MONOMAC6	Acute Myeloid Leukemia
			-0.589132	ZR75B	Invasive Breast Carcinoma		-0.102878	NCIH838	Non-Small Cell Lung Cancer					0.0243913	NCIH2122	Non-Small Cell Lung Cancer		-0.476711	NCIH1623	Non-Small Cell Lung Cancer
			-0.586343	GSU	Esophagogastric Adenocarcinoma		-0.102727	SLR21	Renal Cell Carcinoma					0.0246415	SNU449	Hepatocellular Carcinoma		-0.476605	NCIH522	Non-Small Cell Lung Cancer
			-0.585997	WM1799	Melanoma		-0.100462	NCIH1355	Non-Small Cell Lung Cancer					0.0248566	UMUC3	Bladder Urothelial Carcinoma		-0.475743	SW948	Colorectal Adenocarcinoma
			-0.581834	JHH7	Hepatocellular Carcinoma		-0.100282	A172	Diffuse Glioma					0.0250041	SUMB002	Embryonal Tumor		-0.473862	UACC893	Invasive Breast Carcinoma
			-0.581572	LOUNH91	Non-Small Cell Lung Cancer		-0.100033	143B	Osteosarcoma					0.0253456	HK2	Non-Cancerous		-0.473038	NCIH716	Colorectal Adenocarcinoma
			-0.579529	HCC2429	Non-Small Cell Lung Cancer		-0.0999215	PANC0327	Pancreatic Adenocarcinoma					0.0257534	NCIH727	Lung Neuroendocrine Tumor		-0.471613	NCIH841	SMARCA4-deficient undifferentiated tumor
			-0.579515	SKMES1	Non-Small Cell Lung Cancer		-0.0993492	KU1919	Bladder Urothelial Carcinoma					0.0267237	NCIH322	Non-Small Cell Lung Cancer		-0.471294	NCIH211	Lung Neuroendocrine Tumor
			-0.578808	EFM192A	Invasive Breast Carcinoma		-0.0973695	NCIH1694	Lung Neuroendocrine Tumor					0.0270257	SUM102PT	Invasive Breast Carcinoma		-0.469383	G401	Rhabdoid Cancer
			-0.577231	CAL851	Invasive Breast Carcinoma		-0.0969778	GSS	Esophagogastric Adenocarcinoma					0.0273403	NCIH358	Non-Small Cell Lung Cancer		-0.466243	SKNSH	Neuroblastoma
			-0.576521	SKOV3	Ovarian Epithelial Tumor		-0.0961334	MDST8	Colorectal Adenocarcinoma					0.0275686	NCIH841	SMARCA4-deficient undifferentiated tumor		-0.465149	SKMEL2	Melanoma
			-0.575718	HCC1937	Invasive Breast Carcinoma		-0.0955404	SNU423	Hepatocellular Carcinoma					0.0280636	NCIH2172	Non-Small Cell Lung Cancer		-0.464323	NCIH647	Non-Small Cell Lung Cancer
			-0.573655	AN3CA	Endometrial Carcinoma		-0.0950983	KD	Rhabdoid Cancer					0.0286258	KYSE510	Esophageal Squamous Cell Carcinoma		-0.462927	BC3C	Bladder Urothelial Carcinoma
			-0.572138	SLR25	Renal Cell Carcinoma		-0.094927	NCIH292	Non-Small Cell Lung Cancer					0.0292851	HEL	Acute Myeloid Leukemia		-0.46206	HCC827GR5	Non-Small Cell Lung Cancer
			-0.571264	QGP1	Pancreatic Neuroendocrine Tumor		-0.0948532	SNU349	Renal Cell Carcinoma					0.0295911	HCC1569	Invasive Breast Carcinoma		-0.461369	RMGI	Ovarian Epithelial Tumor
			-0.570831	EBC1	Non-Small Cell Lung Cancer		-0.0944267	NCIH1793	Non-Small Cell Lung Cancer					0.0298055	SUM52PE	Invasive Breast Carcinoma		-0.460451	MDAMB436	Invasive Breast Carcinoma
			-0.57013	HS294T	Melanoma		-0.0933602	8305C	Anaplastic Thyroid Cancer					0.0301102	NCIH526	Lung Neuroendocrine Tumor		-0.459507	SW1088	Diffuse Glioma
			-0.568314	HPAFII	Pancreatic Adenocarcinoma		-0.0929085	LN215	Diffuse Glioma					0.0303102	LUDLU1	Non-Small Cell Lung Cancer		-0.459316	CAL12T	Non-Small Cell Lung Cancer
			-0.566652	SJRH30	Rhabdomyosarcoma		-0.0921912	BC3C	Bladder Urothelial Carcinoma					0.0304297	HCC2450	Non-Small Cell Lung Cancer		-0.458518	SNU5	Esophagogastric Adenocarcinoma
			-0.565592	NCIH1105	Lung Neuroendocrine Tumor		-0.0916164	JMSU1	Bladder Urothelial Carcinoma					0.030771	KP3	Adenosquamous Carcinoma of the Pancreas		-0.456959	COLO800	Melanoma
			-0.563568	LN215	Diffuse Glioma		-0.0911299	OVCAR8	Ovarian Epithelial Tumor					0.030776	NCIH1435	Non-Small Cell Lung Cancer		-0.455035	SKRC52	Renal Cell Carcinoma
			-0.561789	ZR751	Invasive Breast Carcinoma		-0.0873939	A4FUK	Mature B-Cell Neoplasms					0.0312232	DAOY	Embryonal Tumor		-0.45496	HCC2185	Invasive Breast Carcinoma
			-0.560998	MDAMB330	Invasive Breast Carcinoma		-0.0872023	MM1S	Mature B-Cell Neoplasms					0.0315547	DMS114	SMARCA4-deficient undifferentiated tumor		-0.453485	KNS81	Diffuse Glioma
			-0.560375	YD38	Head and Neck Squamous Cell Carcinoma		-0.0865969	KS1	Diffuse Glioma					0.0316885	HCC2185	Invasive Breast Carcinoma		-0.453062	SW527	Colorectal Adenocarcinoma
			-0.560109	8305C	Anaplastic Thyroid Cancer		-0.0856643	TYKNU	Ovarian Epithelial Tumor					0.0320567	BCPAP	Poorly Differentiated Thyroid Cancer		-0.452571	CORL105	Non-Small Cell Lung Cancer
			-0.559691	SUIT2	Pancreatic Adenocarcinoma		-0.0853833	HSC3	Head and Neck Squamous Cell Carcinoma					0.033239	SKNFI	Neuroblastoma		-0.452363	A498	Renal Cell Carcinoma
			-0.55946	NCIH28	Pleural Mesothelioma		-0.085101	GAMG	Diffuse Glioma					0.0337538	BT16	Embryonal Tumor		-0.449959	KYSE180	Esophageal Squamous Cell Carcinoma
			-0.55941	KP1N	Pancreatic Adenocarcinoma		-0.0845913	JHH6	Hepatocellular Carcinoma					0.0340589	HDQP1	Invasive Breast Carcinoma		-0.44934	LU99	Non-Small Cell Lung Cancer
			-0.558712	U87MG	Diffuse Glioma		-0.0836582	RH41	Rhabdomyosarcoma					0.0343032	HCC827GR	Non-Small Cell Lung Cancer		-0.449129	G402	Rhabdoid Cancer
			-0.558216	SIHA	Cervical Squamous Cell Carcinoma		-0.0828658	2313287	Esophagogastric Adenocarcinoma					0.034421	U118MG	Diffuse Glioma		-0.448643	SNU1079	Intraductal Papillary Neoplasm of the Bile Duct
			-0.558021	NCIH209	Lung Neuroendocrine Tumor		-0.08247	LN229	Diffuse Glioma					0.0345965	EN	Endometrial Carcinoma		-0.446255	NCIH146	Lung Neuroendocrine Tumor
			-0.55697	SUDHL6	Mature B-Cell Neoplasms		-0.0824613	VMRCRCW	Renal Cell Carcinoma					0.0347253	COLO679	Melanoma		-0.443986	KPNSI9S	Neuroblastoma
			-0.556523	PANC1	Pancreatic Adenocarcinoma		-0.081841	SW1573	Non-Small Cell Lung Cancer					0.0358117	NCIH747	Colorectal Adenocarcinoma		-0.443961	143B	Osteosarcoma
			-0.556193	COLO320	Colorectal Adenocarcinoma		-0.0818222	NCIH2172	Non-Small Cell Lung Cancer					0.0359319	C2BBE1	Colorectal Adenocarcinoma		-0.44	TYKNU	Ovarian Epithelial Tumor
			-0.556031	LU65	Non-Small Cell Lung Cancer		-0.0813002	PETA	Merkel Cell Carcinoma					0.0373161	HL60	Acute Myeloid Leukemia		-0.43871	CALU6	Non-Small Cell Lung Cancer
			-0.555895	ACCMESO1	Pleural Mesothelioma		-0.0807549	HEP3B217	Hepatocellular Carcinoma					0.0382248	RCHACV	B-Cell Acute Lymphoblastic Leukemia		-0.438506	GAMG	Diffuse Glioma
			-0.555511	ESS1	Uterine Sarcoma/Mesenchymal		-0.0790674	CAL12T	Non-Small Cell Lung Cancer					0.0383862	KYSE70	Esophageal Squamous Cell Carcinoma		-0.437092	SKBR3	Invasive Breast Carcinoma
			-0.555277	BT483	Invasive Breast Carcinoma		-0.0785818	CAOV3	Ovarian Epithelial Tumor					0.0393576	MKL2	Merkel Cell Carcinoma		-0.436944	TM87	Rhabdoid Cancer
			-0.55524	LN443	Diffuse Glioma		-0.0784698	CHAGOK1	Non-Small Cell Lung Cancer					0.0398722	LS180	Colorectal Adenocarcinoma		-0.436782	LI7	Hepatocellular Carcinoma
			-0.554107	T24	Bladder Urothelial Carcinoma		-0.0778881	PC14	Non-Small Cell Lung Cancer					0.0400771	TE11	Esophageal Squamous Cell Carcinoma		-0.434728	BFTC909	Renal Cell Carcinoma
			-0.553965	PC14	Non-Small Cell Lung Cancer		-0.0778615	KMM1	Mature B-Cell Neoplasms					0.040677	HBL100	Non-Cancerous		-0.433573	HEC1A	Endometrial Carcinoma
			-0.553829	SW1783	Diffuse Glioma		-0.0773425	CAOV4	Ovarian Epithelial Tumor					0.0407983	JHH5	Hepatocellular Carcinoma		-0.432735	SW1783	Diffuse Glioma
			-0.553676	GAMG	Diffuse Glioma		-0.0769825	RKN	Leiomyosarcoma					0.0412239	LN428	Diffuse Glioma		-0.431389	RVH421	Melanoma
			-0.552367	CAKI2	Renal Cell Carcinoma		-0.0767313	MHHES1	Ewing Sarcoma					0.0414637	CORL23	Non-Small Cell Lung Cancer		-0.431014	HBL100	Non-Cancerous
			-0.552274	MDAPCA2B	Prostate Adenocarcinoma		-0.0753399	MCF12A	Non-Cancerous					0.0416851	RS411	B-Cell Acute Lymphoblastic Leukemia		-0.4304	HSC2	Head and Neck Squamous Cell Carcinoma
			-0.552115	LS180	Colorectal Adenocarcinoma		-0.0748468	ASPC1	Pancreatic Adenocarcinoma					0.0416877	NCIH1975	Non-Small Cell Lung Cancer		-0.430305	HCC1187	Invasive Breast Carcinoma
			-0.551692	NCIH2052	Pleural Mesothelioma		-0.0745051	SNU216	Esophagogastric Adenocarcinoma					0.0430902	MCF12A	Non-Cancerous		-0.423932	KYSE520	Esophageal Squamous Cell Carcinoma
			-0.551272	LXF289	Non-Small Cell Lung Cancer		-0.0740085	TE11	Esophageal Squamous Cell Carcinoma					0.043138	JHH6	Hepatocellular Carcinoma		-0.423758	CAL148	Invasive Breast Carcinoma
			-0.550852	HCC38	Invasive Breast Carcinoma		-0.0732107	KNS62	Non-Small Cell Lung Cancer					0.0437944	NCIH1694	Lung Neuroendocrine Tumor		-0.423639	SUPT1	Non-Hodgkin Lymphoma
			-0.550773	KYSE30	Esophageal Squamous Cell Carcinoma		-0.0727582	RVH421	Melanoma					0.043797	NCIH2023	Non-Small Cell Lung Cancer		-0.422947	RH30	Rhabdomyosarcoma
			-0.550587	JMSU1	Bladder Urothelial Carcinoma		-0.0722044	PANC1	Pancreatic Adenocarcinoma					0.0443323	HT1376	Bladder Urothelial Carcinoma		-0.422032	HEKTE	Non-Cancerous
			-0.549077	SW527	Colorectal Adenocarcinoma		-0.0720061	NCIH2066	Lung Neuroendocrine Tumor					0.0451792	CJM	Melanoma		-0.421113	KYSE140	Esophageal Squamous Cell Carcinoma
			-0.548397	LN229	Diffuse Glioma		-0.0666161	SUPT1	Non-Hodgkin Lymphoma					0.0459102	CORL105	Non-Small Cell Lung Cancer		-0.420917	SLR24	Renal Cell Carcinoma
			-0.546996	SNUC2A	Colorectal Adenocarcinoma		-0.0661382	SUDHL10	Mature B-Cell Neoplasms					0.0466953	UBLC1	Bladder Urothelial Carcinoma		-0.419425	MDST8	Colorectal Adenocarcinoma
			-0.546618	HCC461	Non-Small Cell Lung Cancer		-0.0652368	MORCPR	Non-Small Cell Lung Cancer					0.0473875	QGP1	Pancreatic Neuroendocrine Tumor		-0.419038	HS294T	Melanoma
			-0.546231	KURAMOCHI	Ovarian Epithelial Tumor		-0.0636946	SW1990	Pancreatic Adenocarcinoma					0.0478396	U937	Acute Myeloid Leukemia		-0.418733	SUDHL6	Mature B-Cell Neoplasms
			-0.546229	MDAMB134VI	Invasive Breast Carcinoma		-0.0626865	MKN1	Esophagogastric Adenocarcinoma					0.0483184	TCCSUP	Bladder Urothelial Carcinoma		-0.418455	KASUMI1	Acute Myeloid Leukemia
			-0.543959	GSS	Esophagogastric Adenocarcinoma		-0.0620848	SNU407	Colorectal Adenocarcinoma					0.049439	HCC33	Lung Neuroendocrine Tumor		-0.418394	NCIH460	Non-Small Cell Lung Cancer
			-0.540865	OCIAML2	Acute Myeloid Leukemia		-0.061355	NCIH1573	Non-Small Cell Lung Cancer					0.0506232	KMS27	Mature B-Cell Neoplasms		-0.416826	SNU719	Esophagogastric Adenocarcinoma
			-0.538068	KMM1	Mature B-Cell Neoplasms		-0.0604072	MPP89	Pleural Mesothelioma					0.051483	HT1197	Bladder Urothelial Carcinoma		-0.416215	SLR20	Bladder Urothelial Carcinoma
			-0.537255	MEL285	Ocular Melanoma		-0.0600637	KPNYN	Neuroblastoma					0.0518319	SLR25	Renal Cell Carcinoma		-0.414381	SW1353	Chondrosarcoma
			-0.536777	SKBR3	Invasive Breast Carcinoma		-0.0582633	WM88	Melanoma					0.0529513	BICR6	Head and Neck Squamous Cell Carcinoma		-0.409805	SW1271	SMARCA4-deficient undifferentiated tumor
			-0.535251	F36P	Acute Myeloid Leukemia		-0.0573039	SKBR5	Breast Neoplasm, NOS					0.0532527	HNT34	Acute Myeloid Leukemia		-0.409624	EFE184	Endometrial Carcinoma
			-0.532406	KP2	Pancreatic Adenocarcinoma		-0.056171	SKNBE2	Neuroblastoma					0.0541656	HSC3	Head and Neck Squamous Cell Carcinoma		-0.407912	MPP89	Pleural Mesothelioma
			-0.532301	SNUC4	Colorectal Adenocarcinoma		-0.0560419	NIHOVCAR3	Ovarian Epithelial Tumor					0.054272	AU565	Invasive Breast Carcinoma		-0.407911	HS729	Non-Cancerous
			-0.5314	HBL100	Non-Cancerous		-0.0514296	KPNSI9S	Neuroblastoma					0.0545619	HEC1A	Endometrial Carcinoma		-0.40693	TE6	Esophageal Squamous Cell Carcinoma
			-0.529621	8505C	Anaplastic Thyroid Cancer		-0.0508264	UMUC3	Bladder Urothelial Carcinoma					0.0547262	NCIH522	Non-Small Cell Lung Cancer		-0.404843	HDQP1	Invasive Breast Carcinoma
			-0.529121	NCIH1703	Non-Small Cell Lung Cancer		-0.0502086	MDAMB330	Invasive Breast Carcinoma					0.0554436	CAL54	Renal Cell Carcinoma		-0.404692	SF268	Diffuse Glioma
			-0.528776	D425	Embryonal Tumor		-0.0486514	HCC1359	Non-Small Cell Lung Cancer					0.0571795	CL11	Colorectal Adenocarcinoma		-0.403838	HEPG2	Hepatoblastoma
			-0.527719	IGROV1	Ovarian Epithelial Tumor		-0.0471534	AN3CA	Endometrial Carcinoma					0.0580922	KMS34	Mature B-Cell Neoplasms		-0.400455	TE8	Esophageal Squamous Cell Carcinoma
			-0.526993	EN	Endometrial Carcinoma		-0.0460582	RDES	Ewing Sarcoma					0.0584517	KMS12BM	Mature B-Cell Neoplasms		-0.39961	NCIH2228	Non-Small Cell Lung Cancer
			-0.525483	PETA	Merkel Cell Carcinoma		-0.044326	NCIH2291	Non-Small Cell Lung Cancer					0.0586472	SKNEP1	Ewing Sarcoma		-0.39819	PATU8988T	Pancreatic Adenocarcinoma
			-0.523608	SQ1	Non-Small Cell Lung Cancer		-0.0421418	NCIH23	Non-Small Cell Lung Cancer					0.0589951	2313287	Esophagogastric Adenocarcinoma		-0.397597	MKN45	Esophagogastric Adenocarcinoma
			-0.521032	ECC10	Esophagogastric Adenocarcinoma		-0.0420456	HEC50B	Endometrial Carcinoma					0.0590814	NCIH1437	Non-Small Cell Lung Cancer		-0.397216	NCIH2030	Non-Small Cell Lung Cancer
			-0.52063	SF268	Diffuse Glioma		-0.0419208	COV644	Ovarian Epithelial Tumor					0.0591102	RKO	Colorectal Adenocarcinoma		-0.396767	PANC1005	Pancreatic Adenocarcinoma
			-0.520024	G361	Melanoma		-0.0418043	NCIH460	Non-Small Cell Lung Cancer					0.05944	KYSE410	Esophageal Squamous Cell Carcinoma		-0.395404	A704	Renal Cell Carcinoma
			-0.519922	WM88	Melanoma		-0.0416731	BICR22	Head and Neck Squamous Cell Carcinoma					0.0594726	RD	Rhabdomyosarcoma		-0.391769	RH41	Rhabdomyosarcoma
			-0.516156	CORL105	Non-Small Cell Lung Cancer		-0.0412998	SKMES1	Non-Small Cell Lung Cancer					0.0601649	TEN	Endometrial Carcinoma		-0.391734	JHH6	Hepatocellular Carcinoma
			-0.515612	MDST8	Colorectal Adenocarcinoma		-0.0407721	MKL2	Merkel Cell Carcinoma					0.0606864	AMO1	Mature B-Cell Neoplasms		-0.391469	MEL285	Ocular Melanoma
			-0.515153	SUDHL10	Mature B-Cell Neoplasms		-0.0395791	HCC366	Non-Small Cell Lung Cancer					0.0606977	A673	Ewing Sarcoma		-0.39087	EN	Endometrial Carcinoma
			-0.515123	T98G	Diffuse Glioma		-0.038824	HLC1	Non-Small Cell Lung Cancer					0.0607012	PANC1005	Pancreatic Adenocarcinoma		-0.390585	SCC4	Head and Neck Squamous Cell Carcinoma
			-0.51437	2313287	Esophagogastric Adenocarcinoma		-0.037659	NCIH1666	Non-Small Cell Lung Cancer					0.0613823	SW527	Colorectal Adenocarcinoma		-0.389799	KP4	Pancreatic Adenocarcinoma
			-0.512336	RPMI8226	Mature B-Cell Neoplasms		-0.0359422	NCIH1648	Non-Small Cell Lung Cancer					0.0616136	LI7	Hepatocellular Carcinoma		-0.388989	U251MG	Diffuse Glioma
			-0.512315	HT55	Colorectal Adenocarcinoma		-0.0343156	RMUGS	Ovarian Epithelial Tumor					0.0620243	YD38	Head and Neck Squamous Cell Carcinoma		-0.386792	LN229	Diffuse Glioma
			-0.511995	600MPE	Invasive Breast Carcinoma		-0.0341374	NALM6	B-Cell Acute Lymphoblastic Leukemia					0.0637459	CAL27	Head and Neck Squamous Cell Carcinoma		-0.386579	IOMMLEE	Meningothelial Tumor
			-0.511578	RH30	Rhabdomyosarcoma		-0.033775	HCC515	Non-Small Cell Lung Cancer					0.0640792	NCIH23	Non-Small Cell Lung Cancer		-0.385653	HCC4006	Non-Small Cell Lung Cancer
			-0.510694	DMS273	Lung Neuroendocrine Tumor		-0.0336058	HEL	Acute Myeloid Leukemia					0.0647717	SKMEL30	Melanoma		-0.385574	NIHOVCAR3	Ovarian Epithelial Tumor
			-0.510564	SNU1076	Head and Neck Squamous Cell Carcinoma		-0.0333881	NCIH2030	Non-Small Cell Lung Cancer					0.066183	LOVO	Colorectal Adenocarcinoma		-0.382588	SNU1076	Head and Neck Squamous Cell Carcinoma
			-0.508439	OCIAML5	Acute Myeloid Leukemia		-0.0331416	KYSE180	Esophageal Squamous Cell Carcinoma					0.0664932	PRECLH	Non-Cancerous		-0.382187	PECAPJ41CLONED2	Head and Neck Squamous Cell Carcinoma
			-0.506132	LMSU	Esophagogastric Adenocarcinoma		-0.0324055	SUM52PE	Invasive Breast Carcinoma					0.0669086	COLO741	Melanoma		-0.381845	BXPC3	Pancreatic Adenocarcinoma
			-0.506121	NCIH2291	Non-Small Cell Lung Cancer		-0.0315285	NCIH1876	Lung Neuroendocrine Tumor					0.0670646	NCIH292	Non-Small Cell Lung Cancer		-0.380918	RPMI7951	Melanoma
			-0.505974	NCIH1792	Non-Small Cell Lung Cancer		-0.0312531	YD38	Head and Neck Squamous Cell Carcinoma					0.0677054	CW2	Colorectal Adenocarcinoma		-0.380785	HS944T	Melanoma
			-0.50583	SNU840	Ovarian Epithelial Tumor		-0.0297878	MDAMB134VI	Invasive Breast Carcinoma					0.06779	HCT116	Colorectal Adenocarcinoma		-0.376333	FUOV1	Ovarian Epithelial Tumor
			-0.505219	HUH7	Hepatocellular Carcinoma		-0.0297009	JIMT1	Invasive Breast Carcinoma					0.0683162	CAKI1	Renal Cell Carcinoma		-0.375746	NCIH1435	Non-Small Cell Lung Cancer
			-0.505128	U2OS	Osteosarcoma		-0.0267212	GISTT1	Gastrointestinal Stromal Tumor					0.0689394	CALU1	Non-Small Cell Lung Cancer		-0.373457	SUMB002	Embryonal Tumor
			-0.502825	SUM159PT	Invasive Breast Carcinoma		-0.0257754	LNCAPCLONEFGC	Prostate Adenocarcinoma					0.0690347	SW403	Colorectal Adenocarcinoma		-0.373247	CAL29	Bladder Urothelial Carcinoma
			-0.502784	FADU	Head and Neck Squamous Cell Carcinoma		-0.0252468	NCIH1437	Non-Small Cell Lung Cancer					0.06986	SLR20	Bladder Urothelial Carcinoma		-0.372891	HCC2450	Non-Small Cell Lung Cancer
			-0.502633	SNU685	Endometrial Carcinoma		-0.0247472	OVCAR4	Ovarian Epithelial Tumor					0.070618	SF767	Cervical Squamous Cell Carcinoma		-0.372296	SNU216	Esophagogastric Adenocarcinoma
			-0.502499	MV411	Acute Myeloid Leukemia		-0.0246127	MONOMAC1	Acute Myeloid Leukemia					0.071822	GB1	Diffuse Glioma		-0.372231	HEC6	Endometrial Carcinoma
			-0.498572	JHOM1	Ovarian Epithelial Tumor		-0.0245455	NCIH1105	Lung Neuroendocrine Tumor					0.0720144	NCIH1836	Lung Neuroendocrine Tumor		-0.370034	NCIH661	Non-Small Cell Lung Cancer
			-0.49579	KNS42	Diffuse Glioma		-0.0227026	DND41	T-Lymphoblastic Leukemia/Lymphoma					0.0725625	LNCAPCLONEFGC	Prostate Adenocarcinoma		-0.369774	HUPT4	Pancreatic Adenocarcinoma
			-0.494519	KALS1	Diffuse Glioma		-0.0201835	HCC1143	Invasive Breast Carcinoma					0.0727279	CMK115	Acute Myeloid Leukemia		-0.368075	SUDHL10	Mature B-Cell Neoplasms
			-0.493988	NCIH2452	Pleural Mesothelioma		-0.0174388	CAL29	Bladder Urothelial Carcinoma					0.0727358	CAOV3	Ovarian Epithelial Tumor		-0.36764	SNU840	Ovarian Epithelial Tumor
			-0.493345	HCC366	Non-Small Cell Lung Cancer		-0.017338	MONOMAC6	Acute Myeloid Leukemia					0.0732042	OMM1	Ocular Melanoma		-0.367205	VCAP	Prostate Adenocarcinoma
			-0.492831	HUH6	Hepatoblastoma		-0.0169657	MCF10A	Non-Cancerous					0.0732152	PATU8988T	Pancreatic Adenocarcinoma		-0.366552	MDAMB468	Invasive Breast Carcinoma
			-0.491657	AGS	Esophagogastric Adenocarcinoma		-0.0153474	JR	Rhabdomyosarcoma					0.075389	NCIH2171	Lung Neuroendocrine Tumor		-0.366019	KMRC2	Renal Cell Carcinoma
			-0.490677	RERFLCMS	Non-Small Cell Lung Cancer		-0.0143424	U118MG	Diffuse Glioma					0.0761095	OVCAR8	Ovarian Epithelial Tumor		-0.364006	A4FUK	Mature B-Cell Neoplasms
			-0.489744	HCC2688	Breast Ductal Carcinoma In Situ		-0.0139955	CL11	Colorectal Adenocarcinoma					0.0764921	A253	Head and Neck Squamous Cell Carcinoma		-0.363958	HGC27	Esophagogastric Adenocarcinoma
			-0.488466	ME180	Cervical Squamous Cell Carcinoma		-0.0131091	M059K	Diffuse Glioma					0.0765703	OCUM1	Esophagogastric Adenocarcinoma		-0.360845	NCIH838	Non-Small Cell Lung Cancer
			-0.488237	HCC827GR	Non-Small Cell Lung Cancer		-0.0123582	NCIH441	Non-Small Cell Lung Cancer					0.0765729	NIHOVCAR3	Ovarian Epithelial Tumor		-0.360727	SUM52PE	Invasive Breast Carcinoma
			-0.487262	KMS18	Mature B-Cell Neoplasms		-0.0104036	RERFLCAI	Non-Small Cell Lung Cancer					0.076831	U343	Diffuse Glioma		-0.359126	OVCAR4	Ovarian Epithelial Tumor
			-0.485029	SW1088	Diffuse Glioma		-0.00957828	ESS1	Uterine Sarcoma/Mesenchymal					0.0787327	ACHN	Renal Cell Carcinoma		-0.35849	HT144	Melanoma
			-0.484233	SUM52PE	Invasive Breast Carcinoma		-0.00868528	MKN45	Esophagogastric Adenocarcinoma					0.0795495	NCIH650	Non-Small Cell Lung Cancer		-0.355326	M059K	Diffuse Glioma
			-0.482467	INA6	Mature B-Cell Neoplasms		-0.0082127	HGC27	Esophagogastric Adenocarcinoma					0.0796916	NALM6	B-Cell Acute Lymphoblastic Leukemia		-0.354395	HCC1599	Invasive Breast Carcinoma
			-0.482433	OPM2	Mature B-Cell Neoplasms		-0.00698288	A3KAW	Mature B-Cell Neoplasms					0.0812554	HLF	Hepatocellular Carcinoma		-0.352389	NCIH1568	Non-Small Cell Lung Cancer
			-0.480379	CALU1	Non-Small Cell Lung Cancer		-0.00694502	ECC10	Esophagogastric Adenocarcinoma					0.0821382	PANC0403	Pancreatic Adenocarcinoma		-0.352358	COV644	Ovarian Epithelial Tumor
			-0.479456	JR	Rhabdomyosarcoma		-0.00521855	BHY	Head and Neck Squamous Cell Carcinoma					0.0821993	ACCMESO1	Pleural Mesothelioma		-0.352146	HT1376	Bladder Urothelial Carcinoma
			-0.47826	LS513	Colorectal Adenocarcinoma		-0.00499862	DMS273	Lung Neuroendocrine Tumor					0.0823324	COV362	Ovarian Epithelial Tumor		-0.351639	KYSE410	Esophageal Squamous Cell Carcinoma
			-0.47752	IGR39	Melanoma		-0.00322437	LU65	Non-Small Cell Lung Cancer					0.082785	SW48	Colorectal Adenocarcinoma		-0.349377	OPM1	Mature B-Cell Neoplasms
			-0.477093	SNU761	Hepatocellular Carcinoma		-0.00296229	SNU8	Ovarian Epithelial Tumor					0.0846462	KP4	Pancreatic Adenocarcinoma		-0.348271	DBTRG05MG	Diffuse Glioma
			-0.476543	SW1990	Pancreatic Adenocarcinoma		-0.00289083	U251MG	Diffuse Glioma					0.0850522	OPM2	Mature B-Cell Neoplasms		-0.347874	SQ1	Non-Small Cell Lung Cancer
			-0.475823	HCC1008	Invasive Breast Carcinoma		-0.00277522	G402	Rhabdoid Cancer					0.0855037	OCUBM	Invasive Breast Carcinoma		-0.347098	FADU	Head and Neck Squamous Cell Carcinoma
			-0.475702	SNB19	Diffuse Glioma		-0.00217455	SNU449	Hepatocellular Carcinoma					0.0868771	JMSU1	Bladder Urothelial Carcinoma		-0.34556	ZR7530	Invasive Breast Carcinoma
			-0.475623	KYSE450	Esophageal Squamous Cell Carcinoma		-0.00133106	OCIMY7	Mature B-Cell Neoplasms					0.0874969	CAL851	Invasive Breast Carcinoma		-0.345338	NCIH2087	Non-Small Cell Lung Cancer
			-0.47517	NCIH1355	Non-Small Cell Lung Cancer		-0.000532455	SLR24	Renal Cell Carcinoma					0.0885791	NCIH838	Non-Small Cell Lung Cancer		-0.342048	COLO680N	Esophageal Squamous Cell Carcinoma
			-0.473291	SHP77	Lung Neuroendocrine Tumor		0.00116748	CAL33	Head and Neck Squamous Cell Carcinoma					0.089128	NCIH2052	Pleural Mesothelioma		-0.335727	NCIH854	Colorectal Adenocarcinoma
			-0.47293	LN319	Diffuse Glioma		0.00134264	FADU	Head and Neck Squamous Cell Carcinoma					0.0899866	COV318	Ovarian Epithelial Tumor		-0.334534	NCIN87	Esophagogastric Adenocarcinoma
			-0.471652	JHUEM2	Endometrial Carcinoma		0.00202213	HCT15	Colorectal Adenocarcinoma					0.0901392	CAKI2	Renal Cell Carcinoma		-0.33307	EWS502	Ewing Sarcoma
			-0.471104	MORCPR	Non-Small Cell Lung Cancer		0.00205589	LUDLU1	Non-Small Cell Lung Cancer					0.0904292	HEC265	Endometrial Carcinoma		-0.332853	SNUC1	Colorectal Adenocarcinoma
			-0.47048	MDAMB436	Invasive Breast Carcinoma		0.0023847	DBTRG05MG	Diffuse Glioma					0.0913045	RERFLCMS	Non-Small Cell Lung Cancer		-0.332653	PANC1	Pancreatic Adenocarcinoma
			-0.470167	SUM229PE	Invasive Breast Carcinoma		0.00410851	SLR20	Bladder Urothelial Carcinoma					0.0921415	SNUC2A	Colorectal Adenocarcinoma		-0.332358	NCIH660	Prostate Small Cell Carcinoma
			-0.468587	SUPT1	Non-Hodgkin Lymphoma		0.00476581	HOP62	Non-Small Cell Lung Cancer					0.0922317	TE9	Esophageal Squamous Cell Carcinoma		-0.330645	JHH7	Hepatocellular Carcinoma
			-0.467765	D341MED	Embryonal Tumor		0.00496452	U343	Diffuse Glioma					0.0925622	HCC515	Non-Small Cell Lung Cancer		-0.330031	IALM	Non-Small Cell Lung Cancer
			-0.466327	CAL148	Invasive Breast Carcinoma		0.00588104	HCC202	Breast Ductal Carcinoma In Situ					0.0941768	NCIH441	Non-Small Cell Lung Cancer		-0.326728	MACLS2	Invasive Breast Carcinoma
			-0.461436	MDAMB453	Invasive Breast Carcinoma		0.00659434	BT20	Invasive Breast Carcinoma					0.0944605	HS294T	Melanoma		-0.323967	C8166	Non-Cancerous
			-0.461411	RS411	B-Cell Acute Lymphoblastic Leukemia		0.0119887	SKCO1	Colorectal Adenocarcinoma					0.0946102	AN3CA	Endometrial Carcinoma		-0.322599	SJSA1	Osteosarcoma
			-0.458777	HS578T	Invasive Breast Carcinoma		0.0132423	SW948	Colorectal Adenocarcinoma					0.0948234	MX1	Breast Neoplasm, NOS		-0.322396	LUDLU1	Non-Small Cell Lung Cancer
			-0.457679	SKNDZ	Neuroblastoma		0.0133301	SNU886	Hepatocellular Carcinoma					0.0956071	MDAPCA2B	Prostate Adenocarcinoma		-0.320152	JIMT1	Invasive Breast Carcinoma
			-0.457668	JIMT1	Invasive Breast Carcinoma		0.0152188	SHP77	Lung Neuroendocrine Tumor					0.0963268	NCIH2170	Non-Small Cell Lung Cancer		-0.318475	SW1990	Pancreatic Adenocarcinoma
			-0.457663	PSN1	Pancreatic Adenocarcinoma		0.0164617	SMSCTR	Rhabdomyosarcoma					0.096332	MDAMB468	Invasive Breast Carcinoma		-0.318335	HUH6	Hepatoblastoma
			-0.456335	CL11	Colorectal Adenocarcinoma		0.0167493	MCF7	Invasive Breast Carcinoma					0.0969554	UACC62	Melanoma		-0.318034	DAOY	Embryonal Tumor
			-0.452412	TYKNU	Ovarian Epithelial Tumor		0.0176988	MIAPACA2	Pancreatic Adenocarcinoma					0.0970234	HCC2814	Non-Small Cell Lung Cancer		-0.315331	HLF	Hepatocellular Carcinoma
			-0.451726	FUOV1	Ovarian Epithelial Tumor		0.0212289	NCIH1703	Non-Small Cell Lung Cancer					0.0981914	SNU5	Esophagogastric Adenocarcinoma		-0.314336	PC14	Non-Small Cell Lung Cancer
			-0.450118	ECGI10	Esophageal Squamous Cell Carcinoma		0.0245778	PECAPJ41CLONED2	Head and Neck Squamous Cell Carcinoma					0.0983121	NCIH146	Lung Neuroendocrine Tumor		-0.31196	UMUC3	Bladder Urothelial Carcinoma
			-0.450117	LNZ308	Diffuse Glioma		0.0249487	NCIH1915	Non-Small Cell Lung Cancer					0.0993694	697	B-Cell Acute Lymphoblastic Leukemia		-0.310212	MDAMB157	Invasive Breast Carcinoma
			-0.449653	NCIH2126	Non-Small Cell Lung Cancer		0.025236	SW48	Colorectal Adenocarcinoma					0.100396	ECC10	Esophagogastric Adenocarcinoma		-0.308892	HUH1	Hepatocellular Carcinoma
			-0.449138	RMUGS	Ovarian Epithelial Tumor		0.0261271	KMS18	Mature B-Cell Neoplasms					0.102999	COLO684	Endometrial Carcinoma		-0.30765	NCIH28	Pleural Mesothelioma
			-0.447484	NCIH1437	Non-Small Cell Lung Cancer		0.0263428	NCIH1836	Lung Neuroendocrine Tumor					0.103585	SNU840	Ovarian Epithelial Tumor		-0.307279	KMS27	Mature B-Cell Neoplasms
			-0.447041	BT474	Invasive Breast Carcinoma		0.0265272	SNB19	Diffuse Glioma					0.104299	MKN45	Esophagogastric Adenocarcinoma		-0.306963	NCIH1944	Non-Small Cell Lung Cancer
			-0.44699	KP3	Adenosquamous Carcinoma of the Pancreas		0.0292076	G361	Melanoma					0.104536	HCC1954	Breast Ductal Carcinoma In Situ		-0.305832	DND41	T-Lymphoblastic Leukemia/Lymphoma
			-0.446593	SUDHL4	Mature B-Cell Neoplasms		0.0296252	INA6	Mature B-Cell Neoplasms					0.105372	SNU1105	Diffuse Glioma		-0.303786	MFM223	Invasive Breast Carcinoma
			-0.444334	KMRC20	Renal Cell Carcinoma		0.0305268	KP4	Pancreatic Adenocarcinoma					0.106798	RMUGS	Ovarian Epithelial Tumor		-0.297175	SNU601	Esophagogastric Adenocarcinoma
			-0.44327	BXPC3	Pancreatic Adenocarcinoma		0.0308196	DU145	Prostate Adenocarcinoma					0.107232	DBTRG05MG	Diffuse Glioma		-0.296402	HCC15	Non-Small Cell Lung Cancer
			-0.44323	SW1417	Colorectal Adenocarcinoma		0.0351034	SW480	Colorectal Adenocarcinoma					0.107643	U87MG	Diffuse Glioma		-0.295392	KMRC20	Renal Cell Carcinoma
			-0.44232	SUM102PT	Invasive Breast Carcinoma		0.0358631	ACCMESO1	Pleural Mesothelioma					0.109137	JL1	Pleural Mesothelioma		-0.295339	SNU886	Hepatocellular Carcinoma
			-0.441476	SW780	Bladder Urothelial Carcinoma		0.0369945	SNUC1	Colorectal Adenocarcinoma					0.109209	ME180	Cervical Squamous Cell Carcinoma		-0.29507	MDAMB175VII	Invasive Breast Carcinoma
			-0.441219	RKN	Leiomyosarcoma		0.0377393	SKNSH	Neuroblastoma					0.1094	HCC38	Invasive Breast Carcinoma		-0.293502	NCIH441	Non-Small Cell Lung Cancer
			-0.440989	NCIH660	Prostate Small Cell Carcinoma		0.0421832	PLCPRF5	Hepatocellular Carcinoma					0.109416	COV644	Ovarian Epithelial Tumor		-0.29291	NCIH2291	Non-Small Cell Lung Cancer
			-0.43803	DU4475	Invasive Breast Carcinoma		0.0461692	SW780	Bladder Urothelial Carcinoma					0.111002	LS513	Colorectal Adenocarcinoma		-0.286453	MKN1	Esophagogastric Adenocarcinoma
			-0.436884	NCIH1155	Non-Small Cell Lung Cancer		0.0488687	KP1N	Pancreatic Adenocarcinoma					0.112013	EBC1	Non-Small Cell Lung Cancer		-0.282058	HS578T	Invasive Breast Carcinoma
			-0.434407	NCIH2172	Non-Small Cell Lung Cancer		0.0499553	HLF	Hepatocellular Carcinoma					0.115837	NCIH2286	Lung Neuroendocrine Tumor		-0.281706	SAOS2	Osteosarcoma
			-0.433306	CCK81	Colorectal Adenocarcinoma		0.0507127	NCIH1155	Non-Small Cell Lung Cancer					0.117087	SAOS2	Osteosarcoma		-0.280673	JHH5	Hepatocellular Carcinoma
			-0.425572	PANC0203	Pancreatic Adenocarcinoma		0.0525677	SUM159PT	Invasive Breast Carcinoma					0.118863	COLO680N	Esophageal Squamous Cell Carcinoma		-0.280458	KALS1	Diffuse Glioma
			-0.424562	NCIH1650	Non-Small Cell Lung Cancer		0.0558797	LN340	Diffuse Glioma					0.118871	NCIH660	Prostate Small Cell Carcinoma		-0.280206	HUH7	Hepatocellular Carcinoma
			-0.424362	RH41	Rhabdomyosarcoma		0.0563635	WSUDLCL2	Mature B-Cell Neoplasms					0.120073	KYSE180	Esophageal Squamous Cell Carcinoma		-0.279481	AGS	Esophagogastric Adenocarcinoma
			-0.422752	HSC3	Head and Neck Squamous Cell Carcinoma		0.0575767	KASUMI1	Acute Myeloid Leukemia					0.121678	MONOMAC6	Acute Myeloid Leukemia		-0.278715	SNU423	Hepatocellular Carcinoma
			-0.416261	SUM225CWN	Invasive Breast Carcinoma		0.0576536	KALS1	Diffuse Glioma					0.12288	HSC2	Head and Neck Squamous Cell Carcinoma		-0.277911	NCIH1792	Non-Small Cell Lung Cancer
			-0.415377	SUM149PT	Invasive Breast Carcinoma		0.0579898	SNU685	Endometrial Carcinoma					0.123119	RPMI7951	Melanoma		-0.276406	LN428	Diffuse Glioma
			-0.410613	UOK101	Renal Cell Carcinoma		0.0609841	PRECLH	Non-Cancerous					0.124959	HLC1	Non-Small Cell Lung Cancer		-0.276199	SF172	Diffuse Glioma
			-0.410578	786O	Renal Cell Carcinoma		0.0613496	1321N1	Diffuse Glioma					0.127417	NCIH2110	Non-Small Cell Lung Cancer		-0.275119	OCIAML5	Acute Myeloid Leukemia
			-0.410464	LK2	Non-Small Cell Lung Cancer		0.0617845	SW1088	Diffuse Glioma					0.127465	PLCPRF5	Hepatocellular Carcinoma		-0.274297	U87MG	Diffuse Glioma
			-0.408562	MCF10A	Non-Cancerous		0.0623308	CW9019	Rhabdomyosarcoma					0.13128	YKG1	Diffuse Glioma		-0.272779	HCC70	Invasive Breast Carcinoma
			-0.404429	HEPG2	Hepatoblastoma		0.0659663	UACC893	Invasive Breast Carcinoma					0.131359	NCIH28	Pleural Mesothelioma		-0.271438	HPAFII	Pancreatic Adenocarcinoma
			-0.404312	NCIH1876	Lung Neuroendocrine Tumor		0.0691146	SIHA	Cervical Squamous Cell Carcinoma					0.131398	SKBR5	Breast Neoplasm, NOS		-0.269488	MORCPR	Non-Small Cell Lung Cancer
			-0.40287	EFE184	Endometrial Carcinoma		0.0694068	PANC0203	Pancreatic Adenocarcinoma					0.1337	AGS	Esophagogastric Adenocarcinoma		-0.268813	SHP77	Lung Neuroendocrine Tumor
			-0.401315	SKNBE2	Neuroblastoma		0.0713654	HCC827GR5	Non-Small Cell Lung Cancer					0.135912	SCC4	Head and Neck Squamous Cell Carcinoma		-0.266066	NCIH1648	Non-Small Cell Lung Cancer
			-0.401101	SKNAS	Neuroblastoma		0.0727762	NCIH2286	Lung Neuroendocrine Tumor					0.137892	HGC27	Esophagogastric Adenocarcinoma		-0.265692	BT20	Invasive Breast Carcinoma
			-0.399784	AMO1	Mature B-Cell Neoplasms		0.0757205	JHH7	Hepatocellular Carcinoma					0.138859	EVSAT	Invasive Breast Carcinoma		-0.265381	HUTU80	Small Bowel Cancer
			-0.399567	CAMA1	Invasive Breast Carcinoma		0.0798189	NCIH2110	Non-Small Cell Lung Cancer					0.142068	HS852T	Melanoma		-0.263158	A3KAW	Mature B-Cell Neoplasms
			-0.399481	NCIN87	Esophagogastric Adenocarcinoma		0.0799922	AMO1	Mature B-Cell Neoplasms					0.14279	NCIH209	Lung Neuroendocrine Tumor		-0.262254	C32	Melanoma
			-0.39783	D283MED	Embryonal Tumor		0.0818664	SUM225CWN	Invasive Breast Carcinoma					0.145992	SKMES1	Non-Small Cell Lung Cancer		-0.261752	D425	Embryonal Tumor
			-0.391574	SNU423	Hepatocellular Carcinoma		0.0850617	697	B-Cell Acute Lymphoblastic Leukemia					0.147214	KASUMI2	B-Cell Acute Lymphoblastic Leukemia		-0.261162	NCIH1703	Non-Small Cell Lung Cancer
			-0.391368	GB1	Diffuse Glioma		0.0863695	HT1376	Bladder Urothelial Carcinoma					0.148723	HS683	Diffuse Glioma		-0.256445	NCIH1355	Non-Small Cell Lung Cancer
			-0.389296	ASPC1	Pancreatic Adenocarcinoma		0.086864	RERFLCMS	Non-Small Cell Lung Cancer					0.149573	CAL120	Invasive Breast Carcinoma		-0.255458	RD	Rhabdomyosarcoma
			-0.386291	EFM19	Invasive Breast Carcinoma		0.0921375	EFO27	Ovarian Epithelial Tumor					0.150322	BT483	Invasive Breast Carcinoma		-0.255106	NCIH2286	Lung Neuroendocrine Tumor
			-0.384403	SNU738	Diffuse Glioma		0.0934261	SQ1	Non-Small Cell Lung Cancer					0.152526	HCC1937	Invasive Breast Carcinoma		-0.25168	KMM1	Mature B-Cell Neoplasms
			-0.383536	HS729	Non-Cancerous		0.0954281	SUMB002	Embryonal Tumor					0.152874	HCC1359	Non-Small Cell Lung Cancer		-0.250682	CAL851	Invasive Breast Carcinoma
			-0.382532	CAL51	Invasive Breast Carcinoma		0.0988551	HDQP1	Invasive Breast Carcinoma					0.153866	CCK81	Colorectal Adenocarcinoma		-0.245554	SW1417	Colorectal Adenocarcinoma
			-0.379355	SKRC52	Renal Cell Carcinoma		0.0989661	HCC1569	Invasive Breast Carcinoma					0.15507	CORL88	Lung Neuroendocrine Tumor		-0.237397	NCIH2066	Lung Neuroendocrine Tumor
			-0.377227	SKCO1	Colorectal Adenocarcinoma		0.100614	SAOS2	Osteosarcoma					0.158165	EKVX	Non-Small Cell Lung Cancer		-0.236569	SUM159PT	Invasive Breast Carcinoma
			-0.376783	A1207	Diffuse Glioma		0.102896	FU97	Esophagogastric Adenocarcinoma					0.159516	DU4475	Invasive Breast Carcinoma		-0.235451	HEC50B	Endometrial Carcinoma
			-0.376137	SF172	Diffuse Glioma		0.103273	CAL851	Invasive Breast Carcinoma					0.159687	HUH7	Hepatocellular Carcinoma		-0.233366	PANC0203	Pancreatic Adenocarcinoma
			-0.373192	SNU61	Colorectal Adenocarcinoma		0.106141	KYSE450	Esophageal Squamous Cell Carcinoma					0.16245	NCIH2126	Non-Small Cell Lung Cancer		-0.230841	LXF289	Non-Small Cell Lung Cancer
			-0.372448	UACC893	Invasive Breast Carcinoma		0.106176	OCIAML5	Acute Myeloid Leukemia					0.16424	MHHES1	Ewing Sarcoma		-0.230289	SF295	Diffuse Glioma
			-0.371178	NCIH146	Lung Neuroendocrine Tumor		0.108206	MFM223	Invasive Breast Carcinoma					0.164292	SNU685	Endometrial Carcinoma		-0.229874	HCC515	Non-Small Cell Lung Cancer
			-0.370061	MONOMAC6	Acute Myeloid Leukemia		0.109597	NCIH2452	Pleural Mesothelioma					0.165153	HOP62	Non-Small Cell Lung Cancer		-0.226573	TUHR10TKB	Renal Cell Carcinoma
			-0.369341	LS411N	Colorectal Adenocarcinoma		0.111468	SKNAS	Neuroblastoma					0.165739	TTC709	Rhabdoid Cancer		-0.225711	JMSU1	Bladder Urothelial Carcinoma
			-0.368916	KPL1	Invasive Breast Carcinoma		0.11242	NCIH2023	Non-Small Cell Lung Cancer					0.165764	HCC461	Non-Small Cell Lung Cancer		-0.225176	U118MG	Diffuse Glioma
			-0.367809	OCUM1	Esophagogastric Adenocarcinoma		0.112647	SW620	Colorectal Adenocarcinoma					0.167416	SKOV3	Ovarian Epithelial Tumor		-0.223055	MKN7	Esophagogastric Adenocarcinoma
			-0.360865	REH	B-Cell Acute Lymphoblastic Leukemia		0.116599	SLR26	Renal Cell Carcinoma					0.168162	HCC827	Non-Small Cell Lung Cancer		-0.222635	AML193	Acute Myeloid Leukemia
			-0.358284	CAL120	Invasive Breast Carcinoma		0.123918	SNU61	Colorectal Adenocarcinoma					0.169256	RDES	Ewing Sarcoma		-0.219212	SNU349	Renal Cell Carcinoma
			-0.35422	DKMG	Diffuse Glioma		0.127827	MDAMB468	Invasive Breast Carcinoma					0.171835	CAL29	Bladder Urothelial Carcinoma		-0.219186	SUM149PT	Invasive Breast Carcinoma
			-0.353614	SNGM	Endometrial Carcinoma		0.12799	SJSA1	Osteosarcoma					0.172173	SF295	Diffuse Glioma		-0.219106	SKBR7	Breast Neoplasm, NOS
			-0.353298	MX1	Breast Neoplasm, NOS		0.128036	SUM229PE	Invasive Breast Carcinoma					0.172423	JHH7	Hepatocellular Carcinoma		-0.218634	SNB19	Diffuse Glioma
			-0.351341	SJSA1	Osteosarcoma		0.128553	EFE184	Endometrial Carcinoma					0.176377	MFE319	Endometrial Carcinoma		-0.21619	HK2	Non-Cancerous
			-0.351279	HT1197	Bladder Urothelial Carcinoma		0.130318	SNU738	Diffuse Glioma					0.176852	CAL51	Invasive Breast Carcinoma		-0.214029	NCIH1299	Non-Small Cell Lung Cancer
			-0.348387	HCC827GR5	Non-Small Cell Lung Cancer		0.130988	HEC1A	Endometrial Carcinoma					0.177322	SLR21	Renal Cell Carcinoma		-0.210821	KD	Rhabdoid Cancer
			-0.347663	PFEIFFER	Mature B-Cell Neoplasms		0.132465	HELA	Cervical Adenocarcinoma					0.177521	RL952	Endometrial Carcinoma		-0.208168	HSC3	Head and Neck Squamous Cell Carcinoma
			-0.343205	MONOMAC1	Acute Myeloid Leukemia		0.133494	HCC38	Invasive Breast Carcinoma					0.180065	SW1088	Diffuse Glioma		-0.206703	SUM225CWN	Invasive Breast Carcinoma
			-0.34118	COV644	Ovarian Epithelial Tumor		0.133609	HUH6	Hepatoblastoma					0.182489	SKMEL5	Melanoma		-0.206056	HCC827GR	Non-Small Cell Lung Cancer
			-0.340703	U118MG	Diffuse Glioma		0.133628	UOK101	Renal Cell Carcinoma					0.182624	SNU1079	Intraductal Papillary Neoplasm of the Bile Duct		-0.204375	CAOV3	Ovarian Epithelial Tumor
			-0.338492	OCIAML3	Acute Myeloid Leukemia		0.134796	U87MG	Diffuse Glioma					0.184199	TE1	Esophageal Squamous Cell Carcinoma		-0.203522	HCC1395	Invasive Breast Carcinoma
			-0.332941	PECAPJ41CLONED2	Head and Neck Squamous Cell Carcinoma		0.135003	CAMA1	Invasive Breast Carcinoma					0.18449	MACLS2	Invasive Breast Carcinoma		-0.203489	HEC265	Endometrial Carcinoma
			-0.331263	SW1573	Non-Small Cell Lung Cancer		0.136549	HK2	Non-Cancerous					0.186633	SUM149PT	Invasive Breast Carcinoma		-0.200475	SW480	Colorectal Adenocarcinoma
			-0.32895	KNS81	Diffuse Glioma		0.14088	HCC1937	Invasive Breast Carcinoma					0.189866	HUH6	Hepatoblastoma		-0.200196	KYSE450	Esophageal Squamous Cell Carcinoma
			-0.327646	SNU1105	Diffuse Glioma		0.150513	U937	Acute Myeloid Leukemia					0.189916	CACO2	Colorectal Adenocarcinoma		-0.19993	DU145	Prostate Adenocarcinoma
			-0.327134	SNU719	Esophagogastric Adenocarcinoma		0.151065	NCIH1792	Non-Small Cell Lung Cancer					0.190206	LCLC97TM1	Non-Small Cell Lung Cancer		-0.198557	NCIH2172	Non-Small Cell Lung Cancer
			-0.321624	C32	Melanoma		0.151293	LK2	Non-Small Cell Lung Cancer					0.191062	SUM1315MO2	Invasive Breast Carcinoma		-0.188599	YD38	Head and Neck Squamous Cell Carcinoma
			-0.320741	HCC15	Non-Small Cell Lung Cancer		0.152224	KYSE150	Esophageal Squamous Cell Carcinoma					0.191876	OVSAHO	Ovarian Epithelial Tumor		-0.184817	HCC38	Invasive Breast Carcinoma
			-0.30653	SEM	B-Cell Acute Lymphoblastic Leukemia		0.15352	A673	Ewing Sarcoma					0.192375	F36P	Acute Myeloid Leukemia		-0.179209	CORL88	Lung Neuroendocrine Tumor
			-0.2989	SAOS2	Osteosarcoma		0.155573	AML193	Acute Myeloid Leukemia					0.192811	NCIH854	Colorectal Adenocarcinoma		-0.179059	AMO1	Mature B-Cell Neoplasms
			-0.29	OE33	Esophagogastric Adenocarcinoma		0.157779	SKRC52	Renal Cell Carcinoma					0.199386	SNU886	Hepatocellular Carcinoma		-0.175093	KURAMOCHI	Ovarian Epithelial Tumor
			-0.28689	NCIH716	Colorectal Adenocarcinoma		0.160882	KMS27	Mature B-Cell Neoplasms					0.20239	KALS1	Diffuse Glioma		-0.173248	VMRCRCW	Renal Cell Carcinoma
			-0.286412	SF126	Diffuse Glioma		0.161019	HS729	Non-Cancerous					0.209857	D425	Embryonal Tumor		-0.172992	HL60	Acute Myeloid Leukemia
			-0.2802	U251MG	Diffuse Glioma		0.168435	HCC1833	Non-Small Cell Lung Cancer					0.212011	LMSU	Esophagogastric Adenocarcinoma		-0.171584	MCF10A	Non-Cancerous
			-0.27588	DMS114	SMARCA4-deficient undifferentiated tumor		0.169258	NCIH196	SMARCA4-deficient undifferentiated tumor					0.212012	IGR39	Melanoma		-0.166479	U178	Diffuse Glioma
			-0.270255	HDQP1	Invasive Breast Carcinoma		0.174627	SF295	Diffuse Glioma					0.212034	SNU8	Ovarian Epithelial Tumor		-0.161557	HOP62	Non-Small Cell Lung Cancer
			-0.268132	A704	Renal Cell Carcinoma		0.175634	HCC1954	Breast Ductal Carcinoma In Situ					0.213202	BHY	Head and Neck Squamous Cell Carcinoma		-0.161321	COV362	Ovarian Epithelial Tumor
			-0.257023	MFM223	Invasive Breast Carcinoma		0.176187	SKNFI	Neuroblastoma					0.213537	LOUNH91	Non-Small Cell Lung Cancer		-0.156617	DMS114	SMARCA4-deficient undifferentiated tumor
			-0.255214	HNT34	Acute Myeloid Leukemia		0.204263	SCC4	Head and Neck Squamous Cell Carcinoma					0.214663	SNU216	Esophagogastric Adenocarcinoma		-0.153282	LN18	Diffuse Glioma
			-0.254772	CAS1	Diffuse Glioma		0.205678	SW403	Colorectal Adenocarcinoma					0.215343	NCIH1648	Non-Small Cell Lung Cancer		-0.14304	HT1197	Bladder Urothelial Carcinoma
			-0.248763	TCCSUP	Bladder Urothelial Carcinoma		0.206875	EN	Endometrial Carcinoma					0.219799	NCIH2087	Non-Small Cell Lung Cancer		-0.142783	RERFLCMS	Non-Small Cell Lung Cancer
			-0.247007	SNU349	Renal Cell Carcinoma		0.208822	F36P	Acute Myeloid Leukemia					0.222149	AML193	Acute Myeloid Leukemia		-0.137257	ACCMESO1	Pleural Mesothelioma
			-0.246621	MCF7	Invasive Breast Carcinoma		0.209655	HCC15	Non-Small Cell Lung Cancer					0.225374	UACC893	Invasive Breast Carcinoma		-0.136547	CAL120	Invasive Breast Carcinoma
			-0.238695	EFO27	Ovarian Epithelial Tumor		0.211366	NCIH2126	Non-Small Cell Lung Cancer					0.227503	A427	Non-Small Cell Lung Cancer		-0.131951	U937	Acute Myeloid Leukemia
			-0.23289	VMRCRCW	Renal Cell Carcinoma		0.211617	EBC1	Non-Small Cell Lung Cancer					0.228921	HEPG2	Hepatoblastoma		-0.127308	RMUGS	Ovarian Epithelial Tumor
			-0.222541	LN235	Diffuse Glioma		0.217755	DKMG	Diffuse Glioma					0.230521	JHOC5	Ovarian Epithelial Tumor		-0.127006	NCCSTCK140	Esophagogastric Adenocarcinoma
			-0.219206	ACHN	Renal Cell Carcinoma		0.221054	SUM149PT	Invasive Breast Carcinoma					0.231469	LN235	Diffuse Glioma		-0.126342	8305C	Anaplastic Thyroid Cancer
			-0.218966	KASUMI2	B-Cell Acute Lymphoblastic Leukemia		0.221851	NB4	Acute Myeloid Leukemia					0.232716	MPP89	Pleural Mesothelioma		-0.121757	NCIH2126	Non-Small Cell Lung Cancer
			-0.217407	SKNSH	Neuroblastoma		0.238231	TE1	Esophageal Squamous Cell Carcinoma					0.234385	RKN	Leiomyosarcoma		-0.118391	NCIH1793	Non-Small Cell Lung Cancer
			-0.197959	RCHACV	B-Cell Acute Lymphoblastic Leukemia		0.239598	SW1783	Diffuse Glioma					0.236757	HCC3153	Invasive Breast Carcinoma		-0.114112	ECC10	Esophagogastric Adenocarcinoma
			-0.195965	TE1	Esophageal Squamous Cell Carcinoma		0.24608	LN235	Diffuse Glioma					0.25083	COV504	Ovarian Epithelial Tumor		-0.107602	1321N1	Diffuse Glioma
			-0.194989	COV318	Ovarian Epithelial Tumor		0.249281	RD	Rhabdomyosarcoma					0.253148	COLO704	Endometrial Carcinoma		-0.101692	COLO678	Colorectal Adenocarcinoma
			-0.194107	LN382	Diffuse Glioma		0.253551	SUM190PT	Invasive Breast Carcinoma					0.254459	KYM1	Rhabdoid Cancer		-0.0979868	KYSE150	Esophageal Squamous Cell Carcinoma
			-0.18999	MCF12A	Non-Cancerous		0.253626	HT1197	Bladder Urothelial Carcinoma					0.256429	PECAPJ49	Head and Neck Squamous Cell Carcinoma		-0.0894632	SNU685	Endometrial Carcinoma
			-0.187437	GISTT1	Gastrointestinal Stromal Tumor		0.271786	SUM102PT	Invasive Breast Carcinoma					0.25817	SNU423	Hepatocellular Carcinoma		-0.0783045	KP1N	Pancreatic Adenocarcinoma
			-0.175781	COLO205	Colorectal Adenocarcinoma		0.28186	CAL120	Invasive Breast Carcinoma					0.271473	HEKTE	Non-Cancerous		-0.0663161	SKNAS	Neuroblastoma
			-0.175231	HT1376	Bladder Urothelial Carcinoma		0.285396	SNU1079	Intraductal Papillary Neoplasm of the Bile Duct					0.276964	SW620	Colorectal Adenocarcinoma		-0.053029	MCF12A	Non-Cancerous
			-0.158859	NOMO1	Acute Myeloid Leukemia		0.312346	HEC265	Endometrial Carcinoma					0.277659	NCCSTCK140	Esophagogastric Adenocarcinoma		-0.0490341	HCC1954	Breast Ductal Carcinoma In Situ
			-0.157202	HEC265	Endometrial Carcinoma		0.313617	ECGI10	Esophageal Squamous Cell Carcinoma					0.285481	SF126	Diffuse Glioma		-0.0451885	NCIH2004RT	Rhabdoid Cancer
			-0.156398	AML193	Acute Myeloid Leukemia		0.314054	BT549	Invasive Breast Carcinoma					0.303173	MDST8	Colorectal Adenocarcinoma		-0.0359831	HCC366	Non-Small Cell Lung Cancer
			-0.151933	HCC70	Invasive Breast Carcinoma		0.317536	SUM44PE	Invasive Breast Carcinoma					0.314586	SNU1076	Head and Neck Squamous Cell Carcinoma		-0.02274	SIHA	Cervical Squamous Cell Carcinoma
			-0.143328	HCC1954	Breast Ductal Carcinoma In Situ		0.35882	RL	Mature B-Cell Neoplasms					0.327622	SNU349	Renal Cell Carcinoma		0.0045605	NCIH1105	Lung Neuroendocrine Tumor
			-0.132329	KPNYN	Neuroblastoma		0.390538	COLO678	Colorectal Adenocarcinoma					0.334594	ECGI10	Esophageal Squamous Cell Carcinoma		0.00608327	SW780	Bladder Urothelial Carcinoma
			-0.129832	1321N1	Diffuse Glioma		0.398831	COV318	Ovarian Epithelial Tumor					0.335396	GAMG	Diffuse Glioma		0.00960081	SKMEL5	Melanoma
			-0.115881	BT549	Invasive Breast Carcinoma		0.399058	MV411	Acute Myeloid Leukemia					0.347393	HPAFII	Pancreatic Adenocarcinoma		0.0126334	LMSU	Esophagogastric Adenocarcinoma
			-0.0971969	SF295	Diffuse Glioma		0.403081	HUH7	Hepatocellular Carcinoma					0.360564	HCC1395	Invasive Breast Carcinoma		0.0758339	NCIH1876	Lung Neuroendocrine Tumor
			-0.0869306	COLO678	Colorectal Adenocarcinoma		0.428328	HLE	Hepatocellular Carcinoma					0.364501	JHOM1	Ovarian Epithelial Tumor		0.0863942	NCIH196	SMARCA4-deficient undifferentiated tumor
			-0.0576717	NCIH196	SMARCA4-deficient undifferentiated tumor		0.500054	HEPG2	Hepatoblastoma					0.375313	SW480	Colorectal Adenocarcinoma		0.107601	TE1	Esophageal Squamous Cell Carcinoma
			-0.0262291	NCIH2228	Non-Small Cell Lung Cancer		0.504275	NCIH522	Non-Small Cell Lung Cancer					0.413678	SW1353	Chondrosarcoma		0.130567	SKNFI	Neuroblastoma
			-0.0102087	697	B-Cell Acute Lymphoblastic Leukemia		0.900183	DMS114	SMARCA4-deficient undifferentiated tumor					0.442323	NCIH2882	Non-Small Cell Lung Cancer		0.154357	BT549	Invasive Breast Carcinoma
			0.0799169	SKNFI	Neuroblastoma									0.44557	8305C	Anaplastic Thyroid Cancer		0.301131	COV318	Ovarian Epithelial Tumor
			0.605411	HLE	Hepatocellular Carcinoma									0.541613	TE15	Esophageal Squamous Cell Carcinoma		0.808486	HLE	Hepatocellular Carcinoma

[truncated: 10 more sheets: Supp. Fig. 2 raw data, Supp. Fig. 3J, SYO-1 raw data, Sup. Fig. 3J, HS-SY-II raw data, Supp. Fig. 3L, SYO-1 raw data, Sup. Fig. 3L, HS-SY-II raw data, Supp. Figure 8 raw data, Supp. Figure 9 raw data, Uncrop blots of Supp. Fig. 2A,C, Uncrop blots of Supp. Fig. 2D,E, Uncrop blots of Supp. Fig. 7C]
